# Supplementary material for: Natural scene sampling reveals reliable coarse-scale orientation tuning in human V1
Source: Nat Commun. 2022 Oct 29;13:6469. doi: 10.1038/s41467-022-34134-7 (PMC9617970; doi:10.1038/s41467-022-34134-7)
Supplement: Supplementary file 4 — Source Data [file 41467_2022_34134_MOESM4_ESM.xlsx]

## Sheet: 2A
Constrained R-squared	Full R-squared
0.0111503	0.00677596
0.0069149	0.00373953
0.00761406	0.00484889
0.0247703	0.0206532
0.00960042	0.00958097
0.000142714	-0.005103
0.0117413	0.00964802
0.00774482	0.00389455
0.000420771	-0.00131536
-0.000680574	-0.00298017
-0.000369949	-0.00311483
-0.000424902	-0.00266788
-8.62183e-05	-0.00418377
0.000945213	-0.008044
-0.00212437	-0.00493545
-0.00084481	-0.00510129
0.000534554	-0.002326
-0.000351773	-0.0036957
0.000246294	-0.00185857
-0.000753986	0.00172431
0.0147801	0.00519573
0.00444658	0.00798995
0.00595598	0.0100146
0.00243956	-0.00097096
0.0232038	0.0205337
0.0188544	0.0161079
0.00864952	0.00787594
0.0113104	0.00883467
0.00710917	0.00303609
0.0429681	0.0440932
0.0488528	0.0491842
0.0319019	0.0288506
0.0292296	0.0313785
0.0740092	0.0778197
-0.000344597	-0.005955
0.00295199	-0.00106273
0.000935617	-0.00384028
0.0283465	0.0282822
0.0208422	0.0171657
0.0233713	0.020297
0.0457326	0.0392678
0.00676875	0.00303008
0.00170276	-0.00172023
0.000293712	-0.000607296
0.0143514	0.0126366
0.0275679	0.0211037
0.0262654	0.0253427
0.0209821	0.0189052
0.0396756	0.0401985
0.0255008	0.0219951
0.0326112	0.0341639
0.0666136	0.0725073
0.0240431	0.0229643
0.000761807	-0.00418633
0.0708206	0.0731786
0.097018	0.098385
0.0252742	0.0242264
0.0322544	0.0319333
0.0690667	0.0683815
0.00832497	0.00475874
-0.000543082	-0.00706145
0.0411245	0.0390924
0.0943098	0.0942944
0.0167617	0.0137908
0.0186463	0.0130769
0.0303806	0.0257678
0.0344531	0.0323994
0.00926357	0.00242505
0.0137847	0.010258
0.0370131	0.0337823
0.0710007	0.072064
0.0384429	0.0356797
0.0107296	0.00810298
0.0456539	0.0437822
0.0705097	0.0694313
0.0491922	0.0461499
0.0114881	0.0097316
0.0479519	0.0484037
0.0310073	0.0306977
0.00289852	-0.0031423
0.0878596	0.0870137
0.103559	0.105001
0.0396596	0.0396974
0.0337305	0.0283482
0.0117288	0.0108832
0.0955252	0.0969541
0.102597	0.105006
0.00239485	-0.00311177
-0.000632638	-0.00328842
0.0793225	0.0912291
0.105665	0.131534
0.0537902	0.0668191
-0.000383607	-0.00445652
0.0212142	0.034069
0.0218164	0.0350705
0.00550168	0.00107527
0.0089002	0.00540871
0.0192946	0.0150959
0.0291426	0.0264603
0.0505111	0.0466288
0.0929181	0.0980803
0.0454548	0.0426683
0.0430296	0.0397723
0.0523214	0.0508881
0.0451022	0.045262
0.0627698	0.0586385
0.06604	0.064774
0.109767	0.122756
0.0348022	0.0329944
0.0142508	0.0129222
0.0206648	0.0191567
0.0642344	0.0635791
0.070649	0.0675379
0.000964467	-5.3225e-05
0.0446015	0.0379371
0.0145921	0.011713
0.076404	0.0804442
0.0818066	0.0815128
0.0316818	0.0284394
0.00189093	0.00060598
0.0900573	0.092476
0.0536504	0.0532946
0.00608087	0.00478425
0.00221369	-0.00213971
0.0194975	0.0144107
0.0537752	0.0529576
0.028379	0.0272927
0.0630104	0.0640531
0.0292926	0.0253117
0.0458572	0.0415542
0.0177714	0.0148437
0.00379323	0.00629314
-6.1556e-05	-0.0049889
0.10956	0.122691
0.0916376	0.112982
0.0792485	0.0980953
0.103302	0.137084
0.0512889	0.05851
0.00207236	-0.000618605
0.0489955	0.0644575
0.0148525	0.0125868
-0.000311327	-0.00419662
0.0226548	0.0396333
-0.000680253	-0.00247969
0.0281032	0.0334339
0.0600732	0.0545687
0.0749055	0.0731468
0.0880192	0.0897602
0.109142	0.118521
0.0192658	0.0156933
0.0402083	0.0386672
0.00787541	0.00423822
0.0482313	0.0434999
0.0378672	0.0345509
0.146683	0.149822
0.123935	0.128607
0.102886	0.134387
0.0832068	0.107321
0.0199665	0.015684
0.0654755	0.0658472
0.0895705	0.0897236
0.0186008	0.0160637
0.12076	0.132778
0.116314	0.126867
0.0396857	0.0516116
0.0100618	0.0069594
0.0283948	0.0269071
0.0613994	0.0596707
0.101468	0.103283
0.0593794	0.0562848
5.21903e-05	-0.00396605
0.0213152	0.0176924
0.0349115	0.0342008
0.02125	0.0206369
0.00279276	0.000737006
0.0019443	-0.000206069
0.0829447	0.0859275
0.062341	0.0629537
0.0246767	0.0219495
0.010651	0.00685547
0.00849786	0.00437086
0.0473515	0.0518789
0.0307327	0.02843
0.0242924	0.0196986
0.0711288	0.0754116
0.0415908	0.0392637
0.136302	0.183335
0.0174486	0.0153601
0.0337134	0.0274002
0.0184196	0.0104045
0.0522211	0.0678864
0.0295743	0.0444093
0.0937238	0.0971889
0.099261	0.0990168
0.086139	0.0880248
0.0912586	0.104075
0.117502	0.126707
0.128714	0.160095
0.0326841	0.0345071
0.127601	0.157705
0.0151959	0.0133697
0.0101759	0.0179362
0.0254715	0.0381492
-0.000239188	-0.0038664
0.000478778	0.00219243
0.0208243	0.0184659
0.0448723	0.0470924
0.0196249	0.0127848
0.0187201	0.0149152
0.0370798	0.0356247
0.0269029	0.0218867
0.0510446	0.0517978
0.0400804	0.0342856
0.0393058	0.0377128
0.142755	0.153921
0.170637	0.183092
0.016184	0.0130379
0.103293	0.0996448
0.0262181	0.0208277
0.0938654	0.0985292
0.147445	0.158166
0.0407613	0.0605214
0.00715053	0.00255622
0.00576876	0.00362838
0.00948658	0.00636589
0.00856052	0.00627648
0.0732248	0.0703447
0.0926891	0.0906901
0.0175919	0.0141997
0.144959	0.158744
0.0677444	0.0900053
0.00976127	0.00422574
0.0571629	0.0589011
0.0419234	0.0410994
0.0310027	0.0285094
0.0182958	0.0136562
0.027786	0.0219773
0.00216915	-0.000780468
0.00128259	-0.0031627
0.0651782	0.0680187
0.0880298	0.0897067
0.0204591	0.018728
0.0948576	0.126632
0.0196068	0.015079
0.0304987	0.0247976
0.0457991	0.0491129
0.0212047	0.0179767
0.0341563	0.0319295
0.0232827	0.0169024
0.0520638	0.0535187
0.0438421	0.042804
0.0168419	0.0135393
0.0848328	0.11322
0.0309534	0.0381669
0.0064217	0.00545366
0.0239949	0.0164958
0.0188772	0.0114181
0.0885249	0.106625
0.0490419	0.0703084
0.00521245	0.00166224
0.02268	0.0312124
0.0229199	0.0468532
0.0732472	0.0808144
0.0940857	0.0978367
0.0791453	0.0794224
0.0913028	0.101713
0.0538992	0.0577598
0.137223	0.14891
0.0982319	0.124053
0.043414	0.0456077
0.104004	0.131924
-0.00120683	-0.00247163
0.000250322	0.0019379
0.0715253	0.0737506
0.0486386	0.0561282
0.0699744	0.0691442
0.0350521	0.0342687
0.0146614	0.0109596
0.0369995	0.0378025
0.0406431	0.0399853
0.0409293	0.0375047
0.049793	0.0462138
0.144521	0.151045
0.133808	0.142966
0.00863255	0.00832617
0.164113	0.16894
0.0855507	0.0862647
0.0347232	0.0327893
0.025556	0.0291058
0.0293188	0.0241891
0.153253	0.168392
0.148747	0.173836
0.0144486	0.0141902
0.00275911	-0.00207518
0.00906098	0.00693361
0.00223977	-0.000602371
0.157903	0.163301
0.140328	0.140261
0.0664066	0.0645961
0.0280128	0.0241903
0.060386	0.0581954
0.0481435	0.0454859
0.085611	0.105536
0.142438	0.161897
0.115014	0.131372
0.0418705	0.042386
0.049684	0.0478435
0.0489045	0.0473218
0.035004	0.0362656
0.0492366	0.046893
0.0175152	0.0123322
0.00110675	-0.000462396
0.0299638	0.0253856
0.11022	0.113255
0.0775248	0.0777166
0.000150057	-0.00383304
0.0127537	0.0130358
0.100851	0.125223
0.124337	0.140881
0.0527626	0.0530291
0.0504707	0.0535391
0.0113369	0.00887289
0.0588145	0.057669
0.0463705	0.0481992
0.0222311	0.0161444
0.0321713	0.0310568
0.117268	0.120246
0.0983317	0.0965465
0.0117039	0.00856903
0.0834879	0.104014
0.0693625	0.0851709
0.0179056	0.0167086
0.0403602	0.038589
0.0258802	0.0197439
0.054848	0.0539953
0.0373938	0.0348456
0.0753885	0.0841343
0.0277674	0.0420335
0.0103062	0.0044195
0.00220975	0.000327033
0.0700324	0.0758758
0.0713182	0.0739148
0.0996932	0.100651
0.00790979	0.00546721
0.0894848	0.0884331
0.0800243	0.0898954
0.0456958	0.0496656
0.031649	0.0393702
0.118709	0.136941
0.0618834	0.0644801
0.0484616	0.0581772
0.0527698	0.0633213
0.00558727	0.0112006
-0.000335916	-0.00348176
0.0807494	0.0792166
0.0160432	0.0161386
0.064526	0.066459
0.0664591	0.0666223
0.00837987	0.00466843
0.0434943	0.042691
0.0866665	0.0877853
0.129155	0.137872
0.00665546	0.00231338
0.173044	0.178661
0.172935	0.181433
0.147734	0.157227
0.0886485	0.0943159
0.072345	0.0773634
0.072584	0.0714979
0.167441	0.177771
0.160514	0.166348
0.0708496	0.0751439
0.0617374	0.060788
0.0628891	0.0628348
0.0286639	0.0306849
0.0075244	0.00456901
0.0957267	0.0992947
0.04796	0.0449612
0.0493344	0.0512472
0.121959	0.131222
0.101642	0.110357
0.0873038	0.0935858
0.0321446	0.0390813
0.0634459	0.0841355
0.145944	0.166684
0.0880886	0.0914657
0.0130793	0.00926823
0.000154893	-0.00719557
0.0614237	0.064122
0.0086964	0.000923962
0.0204088	0.0173651
0.0907462	0.100812
0.0316823	0.0315418
0.0294637	0.0332396
0.0551224	0.059267
0.0621271	0.0821663
0.0747317	0.0963182
0.0451903	0.053095
0.184637	0.20026
0.0461791	0.0488189
0.00318458	-0.00188593
0.0115457	0.00609126
0.102825	0.107113
0.112632	0.119967
0.0456822	0.0531222
0.0577488	0.06907
0.0783674	0.0941098
0.0686062	0.0853625
0.0657374	0.0833711
0.0441808	0.0546448
0.0643954	0.0699231
0.0465935	0.0559821
0.0282804	0.022776
0.0016455	-0.00730514
0.00517516	0.00306276
0.000866329	-0.00448796
-0.000518608	-0.00337195
0.0530222	0.0753641
0.0505631	0.0670157
0.0231544	0.0316778
0.11175	0.120037
0.000566008	-0.0048861
0.101931	0.11351
0.0881371	0.093296
0.064302	0.0662256
0.0067103	0.00454083
0.115599	0.117567
0.0603484	0.0625488
0.0495846	0.0628673
0.0924052	0.103551
0.0868468	0.102179
0.0967728	0.10654
0.0198939	0.0321366
0.0490994	0.0607283
0.000465152	-0.00319378
0.00116427	-0.00204497
0.0033307	0.000365862
0.0656381	0.0731912
0.0568235	0.0704588
0.0595449	0.0599187
0.000169499	-0.00481104
0.0534509	0.0527317
0.0336416	0.0319575
0.0164384	0.0144921
0.116729	0.126955
0.063238	0.075012
0.132149	0.146796
0.0327665	0.0283012
0.0606938	0.0625945
0.010619	0.0056519
0.0529994	0.0539064
0.0358973	0.0344466
0.129253	0.137911
0.0788079	0.0890837
0.0414274	0.0399639
0.142534	0.151892
0.027363	0.0276251
0.0305416	0.0341226
0.00689399	0.00479511
0.105987	0.120108
0.0930973	0.110279
0.0715612	0.0803282
0.0873694	0.101216
0.102188	0.121891
0.0331488	0.0393812
0.0348475	0.0415535
0.055175	0.0668621
0.0972982	0.095024
0.0282558	0.0252626
0.0275787	0.0277952
0.000239107	-0.0055643
0.005106	0.00212356
0.11952	0.122196
0.123303	0.141237
0.108116	0.126381
0.0584356	0.0790409
0.0537497	0.0685439
0.0380116	0.049922
0.00676261	0.0142081
0.000558103	-0.00309182
0.0939302	0.0960079
0.0037086	0.0010784
0.0224191	0.0209131
0.0288797	0.0340044
0.06152	0.100708
0.0228821	0.0348779
0.00307747	0.00264203
-0.000711259	-0.00534225
0.0791976	0.0816799
0.0650009	0.0685769
0.00555999	0.00265372
0.0970609	0.0969663
0.026719	0.0244539
0.0696254	0.0746045
0.0834664	0.0854523
0.0884184	0.0908898
0.0838918	0.0895741
0.100546	0.105365
0.0849846	0.0871093
0.00252655	0.00562409
0.0645253	0.072007
0.0908622	0.0967293
0.0712413	0.0753372
0.00104982	0.000547927
0.00965006	0.0139569
0.0971386	0.111082
0.0947061	0.104785
0.000384659	0.000117994
0.00878758	0.00932322
-8.70132e-05	-0.0057308
0.0159633	0.012175
0.0120002	0.00833097
0.0684314	0.0741885
0.0436404	0.0401702
0.00675996	0.00341571
0.0252908	0.0242247
0.0565531	0.0622122
0.0253956	0.023796
0.089003	0.0950396
0.0743789	0.0745514
0.0923039	0.0946282
0.00243922	-0.00146379
0.0359181	0.0369466
0.0342901	0.0312447
0.0391401	0.0452393
0.0320948	0.0511537
-0.00023676	-0.00325316
0.0114117	0.0206399
0.0783805	0.0773327
0.0366851	0.0342771
0.0121244	0.0102288
0.00686928	0.00480021
0.00275484	0.000715125
0.0121941	0.0163565
0.0168628	0.0248543
0.00453166	0.00978723
0.0564217	0.0576966
0.00913017	0.00363844
0.1428	0.159722
0.110329	0.123445
0.0613075	0.087957
0.012956	0.019082
0.0769959	0.0778393
0.0571137	0.0547122
0.052198	0.0511342
0.00983511	0.00706595
-0.000624839	-0.00512797
0.00120399	-0.000633785
-0.000542264	-0.00392218
0.0858502	0.0874926
0.0590587	0.0609082
0.072958	0.0740176
0.0837513	0.085809
0.0817633	0.0842268
0.0223248	0.0193047
0.0617815	0.0634858
0.0731546	0.0718699
0.0770319	0.0739956
-1.85592e-05	-0.0029097
0.00116954	-3.15199e-05
0.0280693	0.027633
0.012866	0.0104016
0.0203507	0.0175104
0.0111505	0.00935415
0.0103531	0.00918824
0.0296475	0.0299928
0.00529514	0.000879317
0.000410743	0.00022424
0.0213363	0.0227688
0.0125124	0.0119527
0.0144055	0.0138796
0.0345385	0.0357096
0.0502615	0.0507586
0.00659284	0.00581393
0.00349769	0.00047721
0.00254808	0.00380321
0.0208128	0.0272412
0.0707595	0.072411
0.0511083	0.0507631
0.0151315	0.016821
0.0289244	0.0242447
0.0301811	0.0404485
0.000758986	-0.00046577
0.0210893	0.0187307
0.0700239	0.0688227
0.0829737	0.0832083
0.0754639	0.0778472
0.0094964	0.0101592
0.00672168	0.013797
0.0669508	0.068244
0.0481433	0.0443984
0.00110705	-0.00355706
-0.00112228	-0.0075682
0.00135391	-0.00388712
0.0119618	0.00671261
0.0237797	0.0220166
0.0138344	0.00991904
0.0537149	0.0494731
0.0671523	0.0698489
0.0179934	0.0147453
0.00762175	0.00382459
0.0149983	0.0117275
0.0350233	0.0358178
0.0187471	0.0153818
0.00736271	0.00484076
0.053988	0.0523768
0.0423628	0.0418162
0.109033	0.109208
0.011127	0.00662515
0.0308847	0.0301048
0.0117966	0.00879641
0.00493601	0.00279458
0.0432507	0.0414501
0.0221761	0.0172097
0.00830772	0.00632927
0.0233155	0.0167631
0.0404812	0.0401261
0.0306247	0.0276554
0.062645	0.0592386
0.128241	0.130419
0.0150882	0.012422
0.0525841	0.0507128
0.0857665	0.0885535
0.100082	0.103367
0.0233494	0.0199195
0.0440616	0.0396227
0.0142767	0.0134099
0.0252462	0.0186846
0.0317407	0.030139
0.061211	0.0590702
0.0616946	0.0661378
0.0135678	0.0102666
0.0139868	0.0096209
0.0338213	0.0292288
0.0186903	0.015954
0.0237121	0.0212001
0.0414717	0.0400167
0.0477176	0.0471333
0.0796071	0.0792308
0.00362944	-0.000703346
0.0286971	0.0249158
0.0656201	0.0645231
0.0688671	0.0671358
0.142483	0.145355
0.0629488	0.0657637
0.0756412	0.079096
0.0166759	0.015941
0.0120032	0.00957983
0.00163532	-0.00206426
0.0545086	0.0507338
0.0605773	0.0590136
0.0854794	0.0853095
0.0323388	0.0268328
0.0463761	0.0423128
0.0169181	0.0133083
0.100336	0.102684
0.09246	0.0966147
0.0703423	0.0737992
0.0440475	0.0438913
0.117776	0.122654
0.119318	0.128456
0.0589532	0.0594899
0.0553236	0.0558485
0.0329964	0.0312973
0.0321226	0.0291671
0.00422295	0.00432219
0.0285951	0.0259334
0.0430286	0.0423899
0.0337312	0.0318481
0.0482279	0.0477819
0.0470966	0.0458465
0.0565625	0.0563515
0.0287866	0.029285
0.0390062	0.0452817
0.0332525	0.0434908
0.0037942	-0.00097999
0.00792526	0.00398264
0.0370821	0.0321293
0.0483752	0.0453351
0.0441304	0.0420999
0.0275471	0.0268026
0.0262006	0.0254114
0.0348323	0.0336809
0.0300188	0.0285731
0.0326391	0.0327879
0.0241238	0.0258177
0.00893783	0.00618761
0.00422534	0.00111307
0.0132891	0.0116607
0.0344907	0.0320927
0.0391757	0.0399605
0.0665927	0.0661623
0.0648567	0.0620471
0.0707186	0.0741971
0.0648785	0.0644727
0.0186036	0.0167039
0.0293655	0.026649
0.0131334	0.0116631
-0.000292421	-0.00261119
0.0637122	0.0612782
0.0637109	0.0646161
0.0645461	0.0643769
0.0492717	0.0492008
0.0350307	0.0346
0.086233	0.0862229
0.0987682	0.0956531
0.0204733	0.0178043
0.0327679	0.025784
0.0229857	0.0207234
0.0196831	0.0137218
0.0163978	0.0122313
0.0704921	0.0750936
0.0669054	0.0698571
0.0547611	0.0528494
0.0587381	0.0628862
0.0644556	0.0642035
0.0612035	0.0624575
0.100553	0.0998326
0.030756	0.0273647
0.0362362	0.0333178
0.0121415	0.00567255
0.0167059	0.0127274
0.0430515	0.0395427
0.0873469	0.0952465
0.066586	0.0705105
0.0411415	0.0381324
0.0653115	0.0716495
0.0529427	0.0573232
0.0546596	0.0635259
0.0391	0.0364562
0.0660704	0.0640906
0.0246938	0.0214643
0.127737	0.136818
0.0425827	0.0399452
0.0531945	0.0508422
0.00105032	-0.00177705
0.0283321	0.0241744
0.0383641	0.0362354
0.0495246	0.0408108
0.0381375	0.0342996
0.000715311	-7.18973e-05
0.0428592	0.0433147
0.0400472	0.0385163
0.00581847	0.00157024
0.0022776	0.00116137
0.0184634	0.016501
0.0346252	0.035601
0.03309	0.0332926
0.047032	0.0415887
0.0610506	0.0625384
0.06229	0.0628435
0.055325	0.0560542
0.0433341	0.045339
0.058522	0.067918
0.00331419	0.000388433
0.00508076	0.00309231
0.0117984	0.00931208
0.0481166	0.045702
0.0544623	0.0525367
0.0325285	0.0276255
0.00201583	0.000244962
0.0208082	0.0191691
0.0491648	0.0453872
0.061414	0.0715914
0.0522785	0.0567987
0.00328604	-0.000540272
-0.000220556	-0.00392254
0.00985976	0.00382822
0.00463938	0.000928804
0.0419635	0.0411421
0.0371918	0.0350812
0.0305785	0.0286686
0.0633942	0.0536553
0.0261763	0.024176
0.0166342	0.0164459
0.0230613	0.0182793
0.00814428	0.00679059
0.00222826	-0.00154761
-0.000338158	-0.00279048
0.0298554	0.0237863
0.0444195	0.046653
0.0214922	0.0236166
0.0189408	0.0172937
0.0119309	0.00482477
0.0204629	0.0180717
0.0212293	0.0190172
0.021685	0.0140847
0.0149839	0.00672469
0.0421918	0.0432635
0.0244805	0.0239563
0.0436562	0.0401956
0.0331595	0.0296243
0.0267268	0.0251714
0.0707794	0.0718049
0.0531534	0.0544301
0.0542629	0.0537726
0.0216207	0.0195586
0.016225	0.00836045
0.00397039	-0.00264405
0.0107554	0.00613732
0.0129348	0.00842105
0.0450027	0.0498286
0.0244635	0.028752
0.0830093	0.0852634
0.0579286	0.0592004
0.0651964	0.0706473
0.0901273	0.0898553
0.015523	0.0106789
0.0493343	0.0466627
0.00297204	7.17839e-06
0.0650237	0.0694594
0.105221	0.11344
0.0518256	0.0553128
0.0542424	0.058006
0.0233064	0.0236577
0.0336491	0.0301298
0.0548492	0.0520428
0.0310299	0.036872
0.146635	0.166761
0.117076	0.131031
0.00471733	-0.000332027
0.0397579	0.0324327
0.0581822	0.0570633
0.00927215	0.00478585
0.031141	0.0278415
0.0304255	0.0279788
0.00560772	0.000979971
0.105478	0.103183
0.0650639	0.0651686
0.115424	0.113782
0.100644	0.0965134
0.0624475	0.0597861
0.0480699	0.05218
0.0894574	0.0990966
0.0474403	0.0561638
0.00519641	0.0020169
0.0160292	0.0103001
0.00233503	-0.00137758
0.0307627	0.0280839
-0.0010553	-0.00531086
0.00120666	-0.000294453
0.0327754	0.0323328
0.0337993	0.0295626
0.0457891	0.0421417
0.0523117	0.0422301
0.0511882	0.0439213
0.025169	0.0194602
0.058922	0.0595692
0.0738885	0.0762858
0.00152161	-0.00204494
0.0410103	0.0392337
0.017597	0.0165624
0.0268666	0.0256098
0.0450161	0.0361478
0.0213614	0.0166795
0.000292517	-0.00306302
0.0560068	0.0575199
0.0797773	0.0836927
0.0872524	0.104277
0.07332	0.0896571
0.0178057	0.0180886
0.0684049	0.0743614
0.0628788	0.0673656
0.0704628	0.0638804
0.0274226	0.0307331
0.0157165	0.0152823
0.0141703	0.0107629
0.00254318	0.00183871
0.0089681	0.00620024
0.00170396	0.000637195
0.00293857	0.000103811
0.0494436	0.0373048
0.0308837	0.0274171
0.0209716	0.0204607
0.0128148	0.00641308
0.0159957	0.012809
0.0317725	0.0295416
0.0295167	0.0295864
0.018363	0.0120802
0.0273439	0.0250454
0.0612146	0.0567747
0.0251055	0.0220613
0.0176779	0.0156977
0.0250002	0.0220268
0.0401624	0.0364285
0.00109069	-0.00176921
0.0188615	0.0149121
0.0164747	0.0112991
0.0172133	0.0109579
0.00170706	-0.00140545
0.0140166	0.0200072
0.0758975	0.0764119
0.0504652	0.0551588
0.0753131	0.0746958
0.0396424	0.0393592
0.0476263	0.0410484
0.0421245	0.032634
0.0246082	0.0224411
0.00474391	-0.000674135
0.00486154	0.00354488
0.0436016	0.0458459
0.104606	0.106481
0.0626943	0.0627084
0.0368016	0.0363207
0.0451141	0.0449885
0.049199	0.0464263
0.00585347	0.00317179
0.0771791	0.089155
0.106606	0.117175
0.043197	0.0511244
0.0143349	0.0102155
0.0285083	0.0271569
0.0601771	0.0599554
0.0616233	0.0599495
0.114517	0.142701
0.128121	0.143038
0.0164362	0.0104136
0.022483	0.0183981
0.0656272	0.0642822
0.055703	0.0539956
0.0345935	0.0327875
0.0320961	0.0299025
0.0201808	0.0180901
0.0544178	0.0527375
0.0162991	0.00991695
0.0778496	0.0686925
0.0767154	0.0764465
0.036226	0.03249
0.0476502	0.0478244
0.0524224	0.0476015
3.97476e-05	-0.00283991
0.0293352	0.0312132
0.0533768	0.0567148
0.0774024	0.0747779
0.0951873	0.0911741
0.0603128	0.0549991
0.0484565	0.0442256
0.0331487	0.0280613
0.025542	0.0305067
0.00527905	0.00246975
0.00646963	0.00429169
0.0446185	0.0461945
0.0469721	0.0521023
0.0167523	0.0146546
-0.00025312	-0.00450184
0.0379503	0.031516
0.0235439	0.0214594
0.0112025	0.00910926
0.0355162	0.0310732
0.0469124	0.0409829
0.0535556	0.0467959
0.0567811	0.0489676
0.0519822	0.0444201
0.0521078	0.0445725
0.0357855	0.0331965
0.0410703	0.0572747
0.0417388	0.0386312
0.030138	0.0274233
0.0315158	0.0247023
0.0386675	0.0292827
0.0236179	0.021309
0.0533257	0.0605438
0.052967	0.0762565
0.0676784	0.0837614
0.0220962	0.0235382
0.0523815	0.0507236
0.0468945	0.0537568
0.0409018	0.0470257
0.00752515	0.00635253
0.0100009	0.00839009
0.0073643	0.00546883
0.00208106	-0.0012118
0.0243073	0.0205839
0.0349013	0.0323287
0.0337025	0.0373799
0.0185966	0.0176066
0.00973493	0.00791409
0.0136195	0.00897295
0.0251494	0.0194512
0.0166263	0.0102039
0.0208708	0.0179961
0.0262704	0.0215929
0.0228641	0.0246067
0.0654547	0.0633191
0.0801512	0.0805752
0.0412142	0.0450015
0.021915	0.0175149
0.0259278	0.0246651
0.0100271	0.00398582
0.0130639	0.0122756
0.0101777	0.00361138
0.0211879	0.0179577
0.0196232	0.0174533
0.0273349	0.0221436
0.0127896	0.00764212
6.81521e-06	-0.00474478
0.0532057	0.0616134
0.0671853	0.0762173
0.0340698	0.0334513
0.0561216	0.0555496
0.0523586	0.0521921
0.0335211	0.0315401
0.0474675	0.0441612
0.0466627	0.0445264
0.0319525	0.0248067
0.0136974	0.00939488
0.00725824	0.00429945
0.00676912	0.00548565
0.05918	0.0742712
0.078994	0.0895215
0.0605733	0.059577
0.0356064	0.0353973
0.0340134	0.0312556
0.0441745	0.0450338
0.0570107	0.0559015
0.0635338	0.0610686
0.050244	0.0453865
0.0496324	0.0500371
0.00610999	0.00328773
0.0888058	0.115878
0.0885253	0.104727
0.00441474	0.00361292
0.0700035	0.0760286
0.0228181	0.0238598
0.0247331	0.0266768
0.0477757	0.0467881
0.0675539	0.0657438
0.0630493	0.0611426
0.0490575	0.0416867
0.0523833	0.0501416
0.0104579	0.00769419
0.0297128	0.0378849
0.123053	0.142904
0.0340986	0.0492075
0.0382674	0.0381349
0.0598467	0.0618518
0.0273128	0.0258982
0.0309466	0.0319224
0.0347952	0.0351235
0.0705349	0.07151
0.0507906	0.0485267
0.0370446	0.02964
0.0631354	0.0600862
0.00458025	0.00588493
0.00645069	0.00378958
0.00260036	-0.000338938
0.0236894	0.0206956
0.0224508	0.0189525
0.0298158	0.0287141
0.0667146	0.0688165
0.0717259	0.0709456
0.0620247	0.0556018
0.0559008	0.050987
0.000976273	7.52444e-06
0.0918552	0.0956328
0.0686818	0.0634344
0.0571667	0.0479555
0.00311424	0.00364929
0.00261584	0.0065092
0.0409059	0.0469632
0.0843428	0.0864907
0.101218	0.107228
0.0747841	0.0737305
0.0424288	0.0355615
0.00165081	0.00282957
0.00607522	0.0055791
0.0731485	0.0772017
0.089059	0.0953413
0.0715389	0.0716099
-0.000223914	-0.00465369
-2.94041e-05	-0.00617183
4.42116e-05	-0.0018988
0.0160443	0.0109928
0.020887	0.0155833
0.0191937	0.0139912
0.0364052	0.0316436
0.0478686	0.0389938
0.0554778	0.0483759
0.0538321	0.0464215
0.0463682	0.0444741
0.0482094	0.0453749
0.0157985	0.0184979
0.00962704	0.0140016
0.0319735	0.0276299
0.0325105	0.0298984
0.0417997	0.0660459
0.059366	0.0752254
0.0187671	0.0256205
0.0518425	0.0660413
0.0431586	0.0561126
0.0637949	0.0642793
0.0879436	0.0914036
0.059185	0.0623848
0.0402921	0.0493412
0.00268514	-0.000705836
0.0214735	0.0172458
0.0242292	0.0227841
0.0309438	0.0284522
0.0177176	0.0130718
0.0143717	0.0120664
0.024807	0.0230349
0.0127518	0.00842525
0.0412416	0.0488862
0.0911105	0.092819
0.0169274	0.02365
0.000495921	-0.00376254
0.021722	0.0184125
0.0123697	0.005983
0.0100302	0.00545234
0.0303115	0.02915
0.0607776	0.0556706
0.0362653	0.0343483
0.0130536	0.00775634
0.0311695	0.0291443
0.00805403	0.00297921
0.0491974	0.0604103
0.0786297	0.0958451
0.0422371	0.0495372
0.00189959	-0.00357594
0.0427576	0.0397734
0.0259094	0.0230506
0.0239105	0.0173213
0.0126237	0.0092308
0.0377302	0.0351834
0.0455912	0.0420153
0.0134236	0.0138255
0.00767639	0.00487472
0.00328067	0.000956384
-0.000484681	-0.00438936
0.0565582	0.0766853
0.0869117	0.104913
0.00467723	0.00689598
0.0565659	0.0551355
0.0239396	0.0246553
0.0124727	0.00863615
0.0317384	0.0315098
0.033109	0.0252037
-9.2144e-05	-0.0031616
-6.43206e-05	-0.00242401
0.00092483	-0.00314357
-0.000634101	-0.00504779
0.102317	0.123935
0.0140383	0.0222639
0.110378	0.131928
0.0599125	0.0672126
0.0226667	0.0234916
0.0407647	0.0380619
0.0237624	0.0218024
0.0134544	0.00785185
0.0344484	0.0261363
0.0159352	0.0248899
0.0648602	0.0814534
0.0629155	0.0791309
0.0556741	0.069921
0.0390704	0.0350927
0.0306369	0.0279431
0.0298428	0.0279805
0.0280079	0.0337874
0.0343766	0.0409826
0.0528505	0.0545513
0.0304874	0.0289496
0.0544894	0.0550982
0.0392191	0.0393836
0.0205659	0.0261413
0.0210264	0.0248068
0.0255584	0.0272375
0.0342638	0.0315436
0.0182225	0.0171548
0.032591	0.033774
0.0393403	0.0381081
0.00338936	0.00202405
0.0267792	0.0348106
0.041176	0.0482476
0.0677171	0.0720319
0.0626357	0.0697292
0.00237737	0.00126119
0.0183703	0.0287442
0.0704687	0.0774265
0.10781	0.115863
0.0603242	0.0628806
0.00511913	-0.000133921
0.000981005	-0.00394081
-0.000571648	-0.00338291
0.0212928	0.0195788
0.02818	0.0710702
0.01887	0.0474342
0.00548415	0.0156033
0.0305308	0.0502665
0.00698522	0.0239972
0.0843971	0.0945273
0.0812373	0.0932689
0.0338957	0.0489757
0.0349194	0.0525092
0.0150934	0.0118384
0.0164373	0.012603
0.0301901	0.0267298
0.0476446	0.0405298
0.0415318	0.0368497
0.0628427	0.0660473
0.0840151	0.0928987
0.0471854	0.0537097
0.00162473	-0.000797386
-0.000181223	-0.0042534
0.0300008	0.0279543
0.00606231	0.00292355
0.00755599	0.00383526
0.0385331	0.0364819
0.0759419	0.0701492
0.0662934	0.059814
0.0630165	0.0597079
0.040521	0.0373461
0.054776	0.0728011
0.0261985	0.0317745
0.0032602	0.00367325
0.0045477	0.0011318
0.0529698	0.0488332
0.00313464	0.000825543
0.0276967	0.0242324
0.0240848	0.0197451
0.0743392	0.0686276
0.0407345	0.0316288
-0.000880711	-0.00638435
-0.000995108	-0.00575589
0.0475184	0.0687651
0.0193826	0.0333155
0.00173586	0.00100422
0.086169	0.106934
0.0457429	0.0510765
0.0627477	0.0561918
0.0417805	0.0398221
-0.000244035	-0.00379385
-0.00111162	-0.00247133
-0.0012133	-0.00623189
0.0214	0.028911
0.000515609	-0.0057637
0.122025	0.167483
0.0980234	0.127868
0.0319289	0.0297302
0.0582224	0.085909
0.0989728	0.136897
0.104017	0.148926
0.0441192	0.0622097
0.00390483	-0.00162329
0.0241517	0.0296211
0.0574537	0.0693955
0.031964	0.0340276
0.0437948	0.044252
0.0168359	0.016891
0.00536444	0.000744121
0.0271738	0.0293648
0.0552903	0.0573281
0.0560672	0.0605453
0.046047	0.0484617
0.0241051	0.0240794
-0.000765753	-0.00523949
0.00557811	0.00566662
0.0200549	0.0292912
0.0803984	0.0890421
0.0934597	0.100644
0.00342707	0.00371936
0.00227271	0.00102997
0.00396577	0.00862698
0.0122491	0.0129257
0.0137917	0.0587624
0.0120741	0.0470067
0.00147322	0.00494815
0.0208452	0.0374273
0.00854616	0.0257789
0.0194498	0.0153658
0.0204532	0.0176978
0.0909062	0.104793
0.0511961	0.075951
0.0169741	0.0327865
0.0206365	0.0174883
0.0334753	0.0286649
0.0308318	0.0255508
0.0386444	0.0332857
0.0210899	0.0156531
0.0196616	0.0132695
0.0300036	0.0368596
0.0562287	0.0642687
0.0166699	0.0200337
0.0254611	0.0413828
0.000161474	-0.00464966
0.0397799	0.0364589
0.00405581	0.000394771
0.0250255	0.0198426
0.0464961	0.0403069
0.0630183	0.0541845
0.0581032	0.0432409
0.0244722	0.030618
0.0201778	0.0268797
0.000614994	-0.00131293
0.0189709	0.0110448
0.061514	0.106723
0.0297779	0.0862779
0.042853	0.104418
-1.70821e-05	-0.000328933
0.0279743	0.054827
0.046698	0.0767757
0.0472138	0.0583027
0.0138547	0.0140554
0.0221169	0.0278471
0.0698358	0.0772286
0.0204657	0.0270247
0.0167872	0.0252164
0.0124248	0.0117208
0.0330543	0.0388224
0.0658693	0.0804821
0.070659	0.0781989
0.0210202	0.0212009
0.000140798	-0.00371491
0.00529534	0.00902992
0.000989023	0.00206755
-0.00137948	-0.00264179
-0.000229814	-0.0039882
-0.000365235	-0.00198916
0.000223551	-0.00432074
0.000742737	0.00110811
0.00331352	0.00497031
0.0086265	0.0315162
0.0168152	0.0666206
7.10342e-05	-0.00318609
0.00525846	0.0231853
-0.000533231	-0.00107193
0.00146831	0.00932742
0.00883774	0.023936
-9.87701e-05	-0.00230995
7.76179e-06	-0.0031492
0.000488202	-0.000956918
-0.000977119	-0.00799648
0.0759478	0.0810027
0.0681025	0.0789433
0.0186274	0.017094
0.000483684	-0.0034404
3.48336e-05	-0.00363751
0.00162215	0.00830963
-0.000839833	-0.00509187
0.000720992	-0.00174639
-0.00132956	-0.00476779
-0.00107854	-0.00215155
0.000842119	-0.002399
0.000207779	0.00269889
0.00019386	-0.00107455
-9.25362e-05	-0.00569336
-0.000220635	-0.0043325
0.0114239	0.0198368
0.0742009	0.0828596
0.0645806	0.077994
0.0324435	0.0325003
0.0207598	0.0188671
0.00374854	0.00548375
0.0186922	0.0138999
0.0604853	0.0586301
0.0902784	0.0942775
-0.000456189	-0.00339476
0.0925123	0.0969881
0.0143443	0.0140554
-0.000701361	-0.00359323
0.00736805	0.007816
0.014002	0.0118393
0.0044933	0.00150141
-0.000101403	-0.00204294
0.00147443	-0.00204497
0.0508891	0.0476746
0.00357572	0.00267614
0.00976204	0.00636263
0.00830782	0.00511166
0.00752306	0.00319886
0.0373211	0.0371512
0.0119662	0.00705347
0.00454613	0.000849222
0.0249025	0.0234229
0.00128242	-0.000346322
0.0482084	0.0430518
0.00654142	0.00403283
0.0723313	0.0902895
0.0337173	0.0318754
0.0636079	0.0615964
-0.00122145	-0.00554002
0.00749029	0.00878206
-0.000933456	-0.00544641
0.00635546	0.00279876
0.000781418	-0.00179434
0.00841829	0.00904048
-0.000590291	-0.00237543
-0.000835895	-0.00423953
0.0443547	0.0551839
-0.000636102	-0.00573312
0.00451264	0.00440629
-0.000220955	-0.00317934
0.00663086	0.00466025
0.00404744	-5.03393e-05
-0.000689091	-0.00403863
0.01387	0.0119696
0.00236113	-0.00101022
-0.000336168	-0.00256376
0.0424248	0.0388862
0.00493398	3.71619e-05
-0.00152294	-0.00645876
0.0604899	0.0576264
0.0296846	0.0278208
0.0337836	0.0329953
0.0536114	0.0523821
0.00422888	-0.0014988
-0.000412988	-0.00386638
-0.000830608	-0.00429516
0.00152205	-0.000846095
0.00715711	0.00954983
0.000149463	-0.00063268
0.0084293	0.00536392
0.00484202	0.0031259
0.00272448	-0.000718913
0.000197427	-0.000549612
0.00275446	0.0140564
-0.00103909	-0.004731
0.0408394	0.0442031
0.0221312	0.0226224
0.00691299	0.00330824
0.00409351	0.00413388
-0.000399917	-0.00301672
-0.000377892	-0.00553341
0.000267724	-0.00534121
0.0406477	0.0418363
0.0419416	0.0438542
0.0101548	0.0173861
-0.00133125	-0.00361174
0.0403835	0.0418587
0.0499552	0.0662071
0.0137073	0.0195866
-0.000724346	-0.00280427
0.0162701	0.0141097
0.00243453	-0.00140604
0.00313062	0.000903072
0.00315044	-0.00189465
0.0137646	0.0127569
0.00440184	0.0016445
-0.00114944	-0.00485314
0.0104902	0.00635101
-9.91993e-05	-0.00441408
0.0462198	0.0473636
0.00811722	0.00516265
-0.000711951	-0.00415017
0.00205162	0.000226674
0.102505	0.116881
0.129081	0.136787
0.0621967	0.0613408
0.00212895	-0.000906549
0.000717776	-0.00147413
0.00636512	0.00505915
0.0820632	0.0842779
0.0281232	0.0295595
0.00535579	0.00296192
0.00248639	-0.000229142
-0.000176782	-0.00441271
0.00727426	0.00476144
0.0105565	0.0098904
-0.000269317	-0.000888292
-0.000131042	-0.0040923
0.00937262	0.00728651
0.0135605	0.0124557
-0.000277849	-0.00423451
0.0106625	0.00919734
0.0395096	0.0417468
0.0289577	0.0418372
0.079715	0.0940702
0.0874359	0.0986038
0.00894448	0.0123149
0.0532422	0.0607198
0.0966527	0.115825
0.0288626	0.0499624
0.0326011	0.0430835
0.116952	0.135966
0.0289873	0.0251451
0.00288619	-0.00233796
0.0146105	0.0119227
0.0299272	0.0274606
0.0667887	0.0761549
0.00218546	0.00342416
0.10154	0.111991
0.0745159	0.0830783
0.047369	0.0435551
0.00665424	0.00400338
0.0310266	0.0387926
0.0229291	0.0238862
0.000688912	-8.71559e-05
0.00334346	0.00312885
0.0351229	0.0448827
0.0823846	0.0863249
0.0163872	0.014528
-0.000628997	-0.00366814
0.00909919	0.005707
0.050992	0.0503826
0.173759	0.19273
0.175646	0.193925
0.101159	0.111556
0.00590208	0.000409401
0.0026928	-1.80875e-05
0.0265958	0.0256576
0.0474476	0.0449211
0.0468273	0.0439182
0.131179	0.141289
-0.000615539	-0.00135612
-0.000569589	-0.00424743
0.00192542	-0.00183039
-0.000898348	-0.00168918
0.0920222	0.0970234
-0.000944383	-0.00204793
0.0140353	0.0136891
0.00157435	-0.00215865
0.0935515	0.104138
0.141633	0.152124
0.0373847	0.0428228
0.0294867	0.0313596
0.0100453	0.00919333
0.0970238	0.0973315
0.0973509	0.100675
0.0758721	0.0873092
0.0885398	0.108408
0.116446	0.132511
0.0604915	0.0793031
0.0148463	0.0162565
0.00873159	0.00360403
0.0129928	0.0100965
0.0194378	0.0172486
0.0410877	0.0365918
0.0377025	0.0359663
0.0214248	0.0185603
0.069284	0.0690022
0.0636641	0.0681927
-0.00115512	-0.00259283
0.085427	0.0937175
0.088666	0.0932461
0.0145764	0.0119854
-0.000523872	-0.00547623
0.00147401	-0.00262574
0.0917625	0.0997737
0.0306046	0.0303441
0.0162002	0.0179163
0.0078659	0.00573318
0.0248428	0.0241754
0.000830106	-0.0017043
-0.000650875	-0.00597686
0.0851324	0.0888375
0.0304605	0.0279882
0.0799057	0.101239
0.097098	0.0991994
0.0383649	0.0390327
0.00788889	0.00365947
0.0911482	0.0927867
0.120307	0.123931
0.110236	0.112021
0.104423	0.106259
0.11159	0.131941
0.165173	0.190198
0.140106	0.158785
0.0438799	0.0479515
-0.00204134	-0.00567433
0.0163463	0.0151853
0.120382	0.128492
0.0810472	0.0831695
0.0776146	0.0779602
0.116473	0.124216
0.085859	0.104948
-7.07779e-05	7.58081e-05
-0.000308695	-0.00292205
0.0403408	0.0540567
0.0332621	0.0383737
0.167463	0.182381
0.118938	0.12825
0.0733009	0.0742773
-0.000244136	-0.00187112
0.0261885	0.0332827
0.0836705	0.101865
0.111826	0.128409
0.168115	0.18388
0.149008	0.156035
0.0862346	0.0927658
0.110849	0.119661
0.0906103	0.111469
0.108152	0.125049
0.11637	0.142737
0.0646378	0.0863856
0.0128672	0.0257263
0.000930671	-0.00224121
0.00295007	-0.00271961
0.018193	0.0152169
0.077048	0.0791896
0.0475943	0.0461407
0.0407976	0.0365163
-0.000243866	-0.00515457
-0.00104595	-0.00453543
0.0349317	0.0325581
0.0586417	0.0582411
0.0726165	0.071172
-0.000288331	-0.00395956
0.0176237	0.0180819
0.0227248	0.0241396
0.00306786	-0.00206498
0.0107974	0.00661583
0.00363771	-0.00101413
0.008058	0.00575569
0.000377585	-0.0058688
0.0336247	0.0318822
0.0141891	0.0124867
0.00125844	-0.00157979
0.0011803	-0.0028258
0.00618473	0.00321901
-0.000314937	-0.00394476
-0.000127875	-0.0061661
-0.00125196	-0.00516332
-0.000478569	-0.003031
0.019773	0.0221162
0.00971752	0.00387772
-0.00121915	-0.00596983
-0.000139996	-0.00415671
0.091157	0.0872444
0.0762766	0.0759817
0.018961	0.0151894
0.0204217	0.0154852
0.00661283	0.00481562
0.0836952	0.0831772
0.0551577	0.0508251
0.0988278	0.121759
0.0290793	0.0461097
0.0638698	0.0669147
0.0466509	0.045421
0.0177672	0.0139685
0.0986554	0.109211
0.140975	0.143445
0.127682	0.122829
0.075641	0.0778278
0.106919	0.104293
0.121128	0.149094
0.112683	0.138141
0.0113293	0.0404387
0.0149717	0.0216053
0.00156542	-0.00161943
0.00162761	-0.00147975
0.0207269	0.0197799
0.0432379	0.045692
0.115353	0.118637
0.0856355	0.0878061
0.0177958	0.0179433
0.000830938	0.00298303
-0.000811573	-0.00440105
0.0414964	0.056442
0.0331289	0.0395571
0.167052	0.178689
0.145644	0.153746
0.115686	0.120243
0.0491591	0.067446
0.109992	0.121651
0.167902	0.174281
0.163251	0.167268
0.0798243	0.0822731
0.130708	0.139466
0.084057	0.0994281
0.0731977	0.0922799
0.138162	0.173755
0.0453178	0.0655782
0.096248	0.127032
0.0884333	0.105447
0.0677732	0.0920616
0.0175178	0.0384259
0.0827915	0.0801916
0.0364887	0.0337664
0.0654878	0.0687093
0.0782559	0.0849046
0.00350883	0.000423184
0.000950931	-0.00265595
-0.00142388	-0.00472094
-0.000765901	-0.00513447
0.0127702	0.0122549
0.0275961	0.0254509
0.0385422	0.0356146
0.0433467	0.0414894
0.0751423	0.0776565
0.0818573	0.0844767
0.00843777	0.00602466
0.0247342	0.0230453
0.0264916	0.0252904
-0.000220567	-0.00358791
0.00769187	0.00347248
0.0179115	0.0130986
0.00303305	0.000546529
0.0377344	0.0343307
0.038169	0.0319707
0.000770512	-0.0050718
-0.000723533	-0.00447971
0.00499932	-0.000149728
0.00466324	0.0012699
0.056807	0.0522844
0.0144947	0.00922096
-4.40074e-05	-0.00567937
0.0179837	0.0148551
0.060432	0.0579467
0.034146	0.0260226
0.089056	0.0921308
0.00974768	0.00315158
0.0601033	0.0593974
0.0842124	0.0859519
0.0926573	0.0940158
0.110224	0.115753
0.0731328	0.0740314
0.0576324	0.0636537
0.079096	0.0864412
0.0734356	0.0745398
0.00513639	0.00206025
0.103082	0.100665
0.0663252	0.0696783
0.119201	0.119536
0.105846	0.107181
0.0487315	0.0631882
0.158753	0.184123
0.144369	0.172364
0.0358318	0.0521311
0.00689393	0.00859588
0.00772513	0.00629853
-0.000661473	-0.00388061
0.0069232	0.00301382
0.0132052	0.0126795
0.00167188	-0.000176771
0.00354047	0.00239214
0.00997013	0.00957428
0.0311408	0.0289725
0.11105	0.113412
0.00499245	0.00241359
0.127057	0.146119
0.127482	0.154056
0.0325765	0.0542972
0.00202808	0.00216049
0.00397752	-6.43703e-05
-0.000471906	-0.00284208
-0.00123324	-0.00518772
0.0062017	0.0139533
0.0473629	0.0453121
0.0996551	0.0984686
0.00224799	0.00731866
-0.00106545	-0.00498609
0.0563916	0.0659338
0.122378	0.13033
0.139725	0.13738
0.0223662	0.0372542
0.0199543	0.0311537
0.0278925	0.0291717
0.168503	0.172268
0.172062	0.17642
0.0630872	0.0717799
0.10698	0.132818
0.0710458	0.0809005
0.0655724	0.068908
0.0197694	0.041991
0.0374822	0.0518251
0.0150391	0.0569975
0.00255332	0.0135938
0.00581995	0.0023103
0.0311801	0.026685
0.0708274	0.0710064
0.111263	0.112756
-0.000426788	-0.00763876
0.040188	0.0424033
0.0735571	0.0793277
0.067928	0.0710956
0.00473503	0.00171952
0.003083	0.000426527
0.000566183	-0.0034002
-0.000466476	-0.00488362
0.000322567	-0.0022947
0.0227708	0.0191787
0.0102517	0.00977717
0.0712822	0.0644366
0.121392	0.126385
0.0148556	0.0110807
0.0171731	0.014733
0.00759149	0.00562045
0.00427905	0.00297511
0.0207989	0.0186247
0.0111833	0.00490761
0.00764842	0.00395935
0.00641357	0.00291454
0.0889327	0.0908739
0.137094	0.14195
0.0827298	0.0832552
0.056033	0.0540683
0.0168998	0.0134156
0.00342559	-0.00292076
0.0950051	0.0976803
0.141443	0.144027
0.128366	0.127443
0.0995621	0.0981014
0.0189358	0.0163479
0.056157	0.0594549
0.0549781	0.052806
0.0655015	0.0657388
0.054423	0.058974
0.122837	0.134163
0.0922531	0.101526
0.00457243	0.00191764
0.000275758	-0.00189063
0.0971626	0.100668
0.0913096	0.0912824
0.037379	0.0374346
0.110368	0.124074
0.0575611	0.0654971
0.0557258	0.0632
0.0108298	0.0108137
-0.00161895	-0.00599792
-0.00100918	-0.00387201
-0.000531578	-0.00258531
0.018744	0.0149012
0.09601	0.0990214
0.119002	0.119667
0.0729633	0.0708217
0.134348	0.162259
0.0447379	0.0647473
0.00202436	0.000486492
-0.00146407	-0.0049593
0.00272363	-0.00194263
0.000537828	-0.00331963
0.000756766	-0.00235184
0.0411056	0.0504488
0.109293	0.107451
0.101772	0.0993032
0.0134428	0.0122218
0.0535231	0.0601543
0.0104431	0.0148361
0.109559	0.125843
0.0796752	0.0791598
0.0549203	0.0605559
0.0397885	0.0440194
0.14888	0.162911
0.153805	0.157993
0.0519891	0.057625
0.168811	0.172757
0.117634	0.121699
0.000965817	0.0144125
0.0100042	0.0298869
0.00154323	0.00314288
0.061974	0.0637537
0.0742483	0.0698933
0.02897	0.0239322
0.0556204	0.0530299
0.0823801	0.0797712
0.0340056	0.0347168
0.000455906	-0.00203417
0.000753086	-0.00233374
0.038548	0.0383895
0.0141917	0.0128746
0.00169694	-0.0026802
0.00280534	0.000700664
0.000481113	-0.00215084
0.0260594	0.0220058
0.0721808	0.0700709
0.0450031	0.0448144
0.0705638	0.0681827
0.0134481	0.0103885
0.0268541	0.0257069
0.0435075	0.0420244
0.0277689	0.0269163
0.0160764	0.0140618
0.00839914	0.00575676
0.00348868	-0.000231849
0.079131	0.0800471
0.0761051	0.0721652
0.0410757	0.0365847
0.0339378	0.0267368
0.0306337	0.0264346
0.0145506	0.0126273
0.00899449	0.00768308
0.109695	0.108916
0.0825004	0.0800035
0.0316835	0.0314229
0.0732512	0.0731822
0.0237982	0.0279699
0.0444872	0.0449842
0.0743303	0.071853
0.0924125	0.0905273
0.120771	0.120763
0.15321	0.157682
0.13618	0.139294
0.189952	0.197278
0.174575	0.183644
0.144784	0.14658
0.145307	0.151488
0.0684209	0.0721974
0.101786	0.110363
0.080697	0.0802565
0.0351167	0.036529
0.0883874	0.0912862
0.139552	0.142086
0.165177	0.170768
0.05704	0.0546041
0.133714	0.139098
0.0412179	0.0419029
0.00413363	0.00126361
0.000489674	-0.00218046
-0.000461885	-0.00487398
0.00113537	-0.00402905
-0.000181085	-0.00288568
0.00777553	0.00285498
0.0287045	0.0239034
0.0186849	0.0153429
0.0105524	0.00564507
-0.00153338	-0.00506559
0.00195516	-0.000155672
0.00602029	0.00354464
0.00323008	0.00094161
0.0158582	0.0105733
0.0679546	0.0722564
0.0148202	0.0128104
0.0278091	0.0237031
0.0362362	0.0344076
0.0144764	0.0108519
0.00882264	0.00330601
0.00157329	-0.00330727
0.0897535	0.0917967
0.0868616	0.0916398
0.00206526	-0.00362245
0.0903566	0.0909749
0.153051	0.15687
0.0618777	0.062177
0.141958	0.158006
0.0120844	0.0155364
0.172068	0.197791
0.0529655	0.0492338
0.0262146	0.0237233
0.00752635	0.00330346
0.0299416	0.0271895
0.0260489	0.0249367
0.0226882	0.0184806
0.00718775	0.00132967
0.0675373	0.0695658
0.0576369	0.0586656
0.021983	0.0237311
0.0766424	0.0807582
0.0759707	0.0761274
0.00299273	0.000110899
0.0132945	0.00962199
0.0684474	0.0677603
0.0502657	0.0452373
0.0944034	0.0971883
0.00836594	0.00416577
0.0149469	0.012344
-0.00154993	-0.00309977
0.0230125	0.0244397
0.0112858	0.0136354
0.0965145	0.108858
0.068173	0.0749178
0.00684558	0.00412254
0.00577755	0.00180445
0.0152744	0.0119711
0.0629686	0.0690876
0.14931	0.160604
0.167564	0.188929
0.0613794	0.0724336
0.00109017	-0.00239196
0.00282663	0.00111352
-0.000826039	-0.00506457
-0.00197532	-0.00546996
0.0638756	0.0625247
0.0948099	0.111039
0.170579	0.19327
0.0579501	0.0727319
-0.00044074	-0.00350039
0.135159	0.137299
0.00193264	0.00056089
0.0288226	0.0252222
0.0329157	0.0281808
0.00974179	0.00541
0.0327758	0.028745
0.0115594	0.0063958
0.0256132	0.0236087
0.00767626	0.00390033
0.0633961	0.0674371
0.0350308	0.0341714
0.0446063	0.043489
0.0473345	0.0449136
0.00634593	0.00363075
8.9135e-05	-0.00522945
-0.000382439	-0.00370866
0.00445247	0.00392503
0.115773	0.113318
0.0370892	0.0345708
0.0361087	0.0351168
0.00435028	0.00138826
0.0184552	0.0139557
0.00241289	0.000359227
-0.000774567	-0.0047712
0.000531374	-0.00214805
0.0588656	0.0555115
0.0884465	0.0865729
0.0367846	0.0389082
0.00459507	0.00059663
0.0705572	0.0639291
0.056477	0.0510391
0.0303627	0.0258341
0.0197866	0.0180516
0.00261253	-0.00111722
[truncated: 7,040 more rows]

## Sheet: 2B
Constrained R-squared	Full R-squared
0.0111503	0.00677596
0.0069149	0.00373953
0.00761406	0.00484889
0.0247703	0.0206532
0.00960042	0.00958097
0.000142714	-0.005103
0.0117413	0.00964802
0.00774482	0.00389455
0.000420771	-0.00131536
-0.000680574	-0.00298017
-0.000369949	-0.00311483
-0.000424902	-0.00266788
-8.62183e-05	-0.00418377
0.000945213	-0.008044
-0.00212437	-0.00493545
-0.00084481	-0.00510129
0.000534554	-0.002326
-0.000351773	-0.0036957
0.000246294	-0.00185857
-0.000753986	0.00172431
0.0147801	0.00519573
0.00444658	0.00798995
0.00595598	0.0100146
0.00243956	-0.00097096
0.0232038	0.0205337
0.0188544	0.0161079
0.00864952	0.00787594
0.0113104	0.00883467
0.00710917	0.00303609
0.0429681	0.0440932
0.0488528	0.0491842
0.0319019	0.0288506
0.0292296	0.0313785
0.0740092	0.0778197
-0.000344597	-0.005955
0.00295199	-0.00106273
0.000935617	-0.00384028
0.0283465	0.0282822
0.0208422	0.0171657
0.0233713	0.020297
0.0457326	0.0392678
0.00676875	0.00303008
0.00170276	-0.00172023
0.000293712	-0.000607296
0.0143514	0.0126366
0.0275679	0.0211037
0.0262654	0.0253427
0.0209821	0.0189052
0.0396756	0.0401985
0.0255008	0.0219951
0.0326112	0.0341639
0.0666136	0.0725073
0.0240431	0.0229643
0.000761807	-0.00418633
0.0708206	0.0731786
0.097018	0.098385
0.0252742	0.0242264
0.0322544	0.0319333
0.0690667	0.0683815
0.00832497	0.00475874
-0.000543082	-0.00706145
0.0411245	0.0390924
0.0943098	0.0942944
0.0167617	0.0137908
0.0186463	0.0130769
0.0303806	0.0257678
0.0344531	0.0323994
0.00926357	0.00242505
0.0137847	0.010258
0.0370131	0.0337823
0.0710007	0.072064
0.0384429	0.0356797
0.0107296	0.00810298
0.0456539	0.0437822
0.0705097	0.0694313
0.0491922	0.0461499
0.0114881	0.0097316
0.0479519	0.0484037
0.0310073	0.0306977
0.00289852	-0.0031423
0.0878596	0.0870137
0.103559	0.105001
0.0396596	0.0396974
0.0337305	0.0283482
0.0117288	0.0108832
0.0955252	0.0969541
0.102597	0.105006
0.00239485	-0.00311177
-0.000632638	-0.00328842
0.0793225	0.0912291
0.105665	0.131534
0.0537902	0.0668191
-0.000383607	-0.00445652
0.0212142	0.034069
0.0218164	0.0350705
0.00550168	0.00107527
0.0089002	0.00540871
0.0192946	0.0150959
0.0291426	0.0264603
0.0505111	0.0466288
0.0929181	0.0980803
0.0454548	0.0426683
0.0430296	0.0397723
0.0523214	0.0508881
0.0451022	0.045262
0.0627698	0.0586385
0.06604	0.064774
0.109767	0.122756
0.0348022	0.0329944
0.0142508	0.0129222
0.0206648	0.0191567
0.0642344	0.0635791
0.070649	0.0675379
0.000964467	-5.3225e-05
0.0446015	0.0379371
0.0145921	0.011713
0.076404	0.0804442
0.0818066	0.0815128
0.0316818	0.0284394
0.00189093	0.00060598
0.0900573	0.092476
0.0536504	0.0532946
0.00608087	0.00478425
0.00221369	-0.00213971
0.0194975	0.0144107
0.0537752	0.0529576
0.028379	0.0272927
0.0630104	0.0640531
0.0292926	0.0253117
0.0458572	0.0415542
0.0177714	0.0148437
0.00379323	0.00629314
-6.1556e-05	-0.0049889
0.10956	0.122691
0.0916376	0.112982
0.0792485	0.0980953
0.103302	0.137084
0.0512889	0.05851
0.00207236	-0.000618605
0.0489955	0.0644575
0.0148525	0.0125868
-0.000311327	-0.00419662
0.0226548	0.0396333
-0.000680253	-0.00247969
0.0281032	0.0334339
0.0600732	0.0545687
0.0749055	0.0731468
0.0880192	0.0897602
0.109142	0.118521
0.0192658	0.0156933
0.0402083	0.0386672
0.00787541	0.00423822
0.0482313	0.0434999
0.0378672	0.0345509
0.146683	0.149822
0.123935	0.128607
0.102886	0.134387
0.0832068	0.107321
0.0199665	0.015684
0.0654755	0.0658472
0.0895705	0.0897236
0.0186008	0.0160637
0.12076	0.132778
0.116314	0.126867
0.0396857	0.0516116
0.0100618	0.0069594
0.0283948	0.0269071
0.0613994	0.0596707
0.101468	0.103283
0.0593794	0.0562848
5.21903e-05	-0.00396605
0.0213152	0.0176924
0.0349115	0.0342008
0.02125	0.0206369
0.00279276	0.000737006
0.0019443	-0.000206069
0.0829447	0.0859275
0.062341	0.0629537
0.0246767	0.0219495
0.010651	0.00685547
0.00849786	0.00437086
0.0473515	0.0518789
0.0307327	0.02843
0.0242924	0.0196986
0.0711288	0.0754116
0.0415908	0.0392637
0.136302	0.183335
0.0174486	0.0153601
0.0337134	0.0274002
0.0184196	0.0104045
0.0522211	0.0678864
0.0295743	0.0444093
0.0937238	0.0971889
0.099261	0.0990168
0.086139	0.0880248
0.0912586	0.104075
0.117502	0.126707
0.128714	0.160095
0.0326841	0.0345071
0.127601	0.157705
0.0151959	0.0133697
0.0101759	0.0179362
0.0254715	0.0381492
-0.000239188	-0.0038664
0.000478778	0.00219243
0.0208243	0.0184659
0.0448723	0.0470924
0.0196249	0.0127848
0.0187201	0.0149152
0.0370798	0.0356247
0.0269029	0.0218867
0.0510446	0.0517978
0.0400804	0.0342856
0.0393058	0.0377128
0.142755	0.153921
0.170637	0.183092
0.016184	0.0130379
0.103293	0.0996448
0.0262181	0.0208277
0.0938654	0.0985292
0.147445	0.158166
0.0407613	0.0605214
0.00715053	0.00255622
0.00576876	0.00362838
0.00948658	0.00636589
0.00856052	0.00627648
0.0732248	0.0703447
0.0926891	0.0906901
0.0175919	0.0141997
0.144959	0.158744
0.0677444	0.0900053
0.00976127	0.00422574
0.0571629	0.0589011
0.0419234	0.0410994
0.0310027	0.0285094
0.0182958	0.0136562
0.027786	0.0219773
0.00216915	-0.000780468
0.00128259	-0.0031627
0.0651782	0.0680187
0.0880298	0.0897067
0.0204591	0.018728
0.0948576	0.126632
0.0196068	0.015079
0.0304987	0.0247976
0.0457991	0.0491129
0.0212047	0.0179767
0.0341563	0.0319295
0.0232827	0.0169024
0.0520638	0.0535187
0.0438421	0.042804
0.0168419	0.0135393
0.0848328	0.11322
0.0309534	0.0381669
0.0064217	0.00545366
0.0239949	0.0164958
0.0188772	0.0114181
0.0885249	0.106625
0.0490419	0.0703084
0.00521245	0.00166224
0.02268	0.0312124
0.0229199	0.0468532
0.0732472	0.0808144
0.0940857	0.0978367
0.0791453	0.0794224
0.0913028	0.101713
0.0538992	0.0577598
0.137223	0.14891
0.0982319	0.124053
0.043414	0.0456077
0.104004	0.131924
-0.00120683	-0.00247163
0.000250322	0.0019379
0.0715253	0.0737506
0.0486386	0.0561282
0.0699744	0.0691442
0.0350521	0.0342687
0.0146614	0.0109596
0.0369995	0.0378025
0.0406431	0.0399853
0.0409293	0.0375047
0.049793	0.0462138
0.144521	0.151045
0.133808	0.142966
0.00863255	0.00832617
0.164113	0.16894
0.0855507	0.0862647
0.0347232	0.0327893
0.025556	0.0291058
0.0293188	0.0241891
0.153253	0.168392
0.148747	0.173836
0.0144486	0.0141902
0.00275911	-0.00207518
0.00906098	0.00693361
0.00223977	-0.000602371
0.157903	0.163301
0.140328	0.140261
0.0664066	0.0645961
0.0280128	0.0241903
0.060386	0.0581954
0.0481435	0.0454859
0.085611	0.105536
0.142438	0.161897
0.115014	0.131372
0.0418705	0.042386
0.049684	0.0478435
0.0489045	0.0473218
0.035004	0.0362656
0.0492366	0.046893
0.0175152	0.0123322
0.00110675	-0.000462396
0.0299638	0.0253856
0.11022	0.113255
0.0775248	0.0777166
0.000150057	-0.00383304
0.0127537	0.0130358
0.100851	0.125223
0.124337	0.140881
0.0527626	0.0530291
0.0504707	0.0535391
0.0113369	0.00887289
0.0588145	0.057669
0.0463705	0.0481992
0.0222311	0.0161444
0.0321713	0.0310568
0.117268	0.120246
0.0983317	0.0965465
0.0117039	0.00856903
0.0834879	0.104014
0.0693625	0.0851709
0.0179056	0.0167086
0.0403602	0.038589
0.0258802	0.0197439
0.054848	0.0539953
0.0373938	0.0348456
0.0753885	0.0841343
0.0277674	0.0420335
0.0103062	0.0044195
0.00220975	0.000327033
0.0700324	0.0758758
0.0713182	0.0739148
0.0996932	0.100651
0.00790979	0.00546721
0.0894848	0.0884331
0.0800243	0.0898954
0.0456958	0.0496656
0.031649	0.0393702
0.118709	0.136941
0.0618834	0.0644801
0.0484616	0.0581772
0.0527698	0.0633213
0.00558727	0.0112006
-0.000335916	-0.00348176
0.0807494	0.0792166
0.0160432	0.0161386
0.064526	0.066459
0.0664591	0.0666223
0.00837987	0.00466843
0.0434943	0.042691
0.0866665	0.0877853
0.129155	0.137872
0.00665546	0.00231338
0.173044	0.178661
0.172935	0.181433
0.147734	0.157227
0.0886485	0.0943159
0.072345	0.0773634
0.072584	0.0714979
0.167441	0.177771
0.160514	0.166348
0.0708496	0.0751439
0.0617374	0.060788
0.0628891	0.0628348
0.0286639	0.0306849
0.0075244	0.00456901
0.0957267	0.0992947
0.04796	0.0449612
0.0493344	0.0512472
0.121959	0.131222
0.101642	0.110357
0.0873038	0.0935858
0.0321446	0.0390813
0.0634459	0.0841355
0.145944	0.166684
0.0880886	0.0914657
0.0130793	0.00926823
0.000154893	-0.00719557
0.0614237	0.064122
0.0086964	0.000923962
0.0204088	0.0173651
0.0907462	0.100812
0.0316823	0.0315418
0.0294637	0.0332396
0.0551224	0.059267
0.0621271	0.0821663
0.0747317	0.0963182
0.0451903	0.053095
0.184637	0.20026
0.0461791	0.0488189
0.00318458	-0.00188593
0.0115457	0.00609126
0.102825	0.107113
0.112632	0.119967
0.0456822	0.0531222
0.0577488	0.06907
0.0783674	0.0941098
0.0686062	0.0853625
0.0657374	0.0833711
0.0441808	0.0546448
0.0643954	0.0699231
0.0465935	0.0559821
0.0282804	0.022776
0.0016455	-0.00730514
0.00517516	0.00306276
0.000866329	-0.00448796
-0.000518608	-0.00337195
0.0530222	0.0753641
0.0505631	0.0670157
0.0231544	0.0316778
0.11175	0.120037
0.000566008	-0.0048861
0.101931	0.11351
0.0881371	0.093296
0.064302	0.0662256
0.0067103	0.00454083
0.115599	0.117567
0.0603484	0.0625488
0.0495846	0.0628673
0.0924052	0.103551
0.0868468	0.102179
0.0967728	0.10654
0.0198939	0.0321366
0.0490994	0.0607283
0.000465152	-0.00319378
0.00116427	-0.00204497
0.0033307	0.000365862
0.0656381	0.0731912
0.0568235	0.0704588
0.0595449	0.0599187
0.000169499	-0.00481104
0.0534509	0.0527317
0.0336416	0.0319575
0.0164384	0.0144921
0.116729	0.126955
0.063238	0.075012
0.132149	0.146796
0.0327665	0.0283012
0.0606938	0.0625945
0.010619	0.0056519
0.0529994	0.0539064
0.0358973	0.0344466
0.129253	0.137911
0.0788079	0.0890837
0.0414274	0.0399639
0.142534	0.151892
0.027363	0.0276251
0.0305416	0.0341226
0.00689399	0.00479511
0.105987	0.120108
0.0930973	0.110279
0.0715612	0.0803282
0.0873694	0.101216
0.102188	0.121891
0.0331488	0.0393812
0.0348475	0.0415535
0.055175	0.0668621
0.0972982	0.095024
0.0282558	0.0252626
0.0275787	0.0277952
0.000239107	-0.0055643
0.005106	0.00212356
0.11952	0.122196
0.123303	0.141237
0.108116	0.126381
0.0584356	0.0790409
0.0537497	0.0685439
0.0380116	0.049922
0.00676261	0.0142081
0.000558103	-0.00309182
0.0939302	0.0960079
0.0037086	0.0010784
0.0224191	0.0209131
0.0288797	0.0340044
0.06152	0.100708
0.0228821	0.0348779
0.00307747	0.00264203
-0.000711259	-0.00534225
0.0791976	0.0816799
0.0650009	0.0685769
0.00555999	0.00265372
0.0970609	0.0969663
0.026719	0.0244539
0.0696254	0.0746045
0.0834664	0.0854523
0.0884184	0.0908898
0.0838918	0.0895741
0.100546	0.105365
0.0849846	0.0871093
0.00252655	0.00562409
0.0645253	0.072007
0.0908622	0.0967293
0.0712413	0.0753372
0.00104982	0.000547927
0.00965006	0.0139569
0.0971386	0.111082
0.0947061	0.104785
0.000384659	0.000117994
0.00878758	0.00932322
-8.70132e-05	-0.0057308
0.0159633	0.012175
0.0120002	0.00833097
0.0684314	0.0741885
0.0436404	0.0401702
0.00675996	0.00341571
0.0252908	0.0242247
0.0565531	0.0622122
0.0253956	0.023796
0.089003	0.0950396
0.0743789	0.0745514
0.0923039	0.0946282
0.00243922	-0.00146379
0.0359181	0.0369466
0.0342901	0.0312447
0.0391401	0.0452393
0.0320948	0.0511537
-0.00023676	-0.00325316
0.0114117	0.0206399
0.0783805	0.0773327
0.0366851	0.0342771
0.0121244	0.0102288
0.00686928	0.00480021
0.00275484	0.000715125
0.0121941	0.0163565
0.0168628	0.0248543
0.00453166	0.00978723
0.0564217	0.0576966
0.00913017	0.00363844
0.1428	0.159722
0.110329	0.123445
0.0613075	0.087957
0.012956	0.019082
0.0769959	0.0778393
0.0571137	0.0547122
0.052198	0.0511342
0.00983511	0.00706595
-0.000624839	-0.00512797
0.00120399	-0.000633785
-0.000542264	-0.00392218
0.0858502	0.0874926
0.0590587	0.0609082
0.072958	0.0740176
0.0837513	0.085809
0.0817633	0.0842268
0.0223248	0.0193047
0.0617815	0.0634858
0.0731546	0.0718699
0.0770319	0.0739956
-1.85592e-05	-0.0029097
0.00116954	-3.15199e-05
0.0280693	0.027633
0.012866	0.0104016
0.0203507	0.0175104
0.0111505	0.00935415
0.0103531	0.00918824
0.0296475	0.0299928
0.00529514	0.000879317
0.000410743	0.00022424
0.0213363	0.0227688
0.0125124	0.0119527
0.0144055	0.0138796
0.0345385	0.0357096
0.0502615	0.0507586
0.00659284	0.00581393
0.00349769	0.00047721
0.00254808	0.00380321
0.0208128	0.0272412
0.0707595	0.072411
0.0511083	0.0507631
0.0151315	0.016821
0.0289244	0.0242447
0.0301811	0.0404485
0.000758986	-0.00046577
0.0210893	0.0187307
0.0700239	0.0688227
0.0829737	0.0832083
0.0754639	0.0778472
0.0094964	0.0101592
0.00672168	0.013797
0.0669508	0.068244
0.0481433	0.0443984
0.00110705	-0.00355706
-0.00112228	-0.0075682
0.00135391	-0.00388712
0.0119618	0.00671261
0.0237797	0.0220166
0.0138344	0.00991904
0.0537149	0.0494731
0.0671523	0.0698489
0.0179934	0.0147453
0.00762175	0.00382459
0.0149983	0.0117275
0.0350233	0.0358178
0.0187471	0.0153818
0.00736271	0.00484076
0.053988	0.0523768
0.0423628	0.0418162
0.109033	0.109208
0.011127	0.00662515
0.0308847	0.0301048
0.0117966	0.00879641
0.00493601	0.00279458
0.0432507	0.0414501
0.0221761	0.0172097
0.00830772	0.00632927
0.0233155	0.0167631
0.0404812	0.0401261
0.0306247	0.0276554
0.062645	0.0592386
0.128241	0.130419
0.0150882	0.012422
0.0525841	0.0507128
0.0857665	0.0885535
0.100082	0.103367
0.0233494	0.0199195
0.0440616	0.0396227
0.0142767	0.0134099
0.0252462	0.0186846
0.0317407	0.030139
0.061211	0.0590702
0.0616946	0.0661378
0.0135678	0.0102666
0.0139868	0.0096209
0.0338213	0.0292288
0.0186903	0.015954
0.0237121	0.0212001
0.0414717	0.0400167
0.0477176	0.0471333
0.0796071	0.0792308
0.00362944	-0.000703346
0.0286971	0.0249158
0.0656201	0.0645231
0.0688671	0.0671358
0.142483	0.145355
0.0629488	0.0657637
0.0756412	0.079096
0.0166759	0.015941
0.0120032	0.00957983
0.00163532	-0.00206426
0.0545086	0.0507338
0.0605773	0.0590136
0.0854794	0.0853095
0.0323388	0.0268328
0.0463761	0.0423128
0.0169181	0.0133083
0.100336	0.102684
0.09246	0.0966147
0.0703423	0.0737992
0.0440475	0.0438913
0.117776	0.122654
0.119318	0.128456
0.0589532	0.0594899
0.0553236	0.0558485
0.0329964	0.0312973
0.0321226	0.0291671
0.00422295	0.00432219
0.0285951	0.0259334
0.0430286	0.0423899
0.0337312	0.0318481
0.0482279	0.0477819
0.0470966	0.0458465
0.0565625	0.0563515
0.0287866	0.029285
0.0390062	0.0452817
0.0332525	0.0434908
0.0037942	-0.00097999
0.00792526	0.00398264
0.0370821	0.0321293
0.0483752	0.0453351
0.0441304	0.0420999
0.0275471	0.0268026
0.0262006	0.0254114
0.0348323	0.0336809
0.0300188	0.0285731
0.0326391	0.0327879
0.0241238	0.0258177
0.00893783	0.00618761
0.00422534	0.00111307
0.0132891	0.0116607
0.0344907	0.0320927
0.0391757	0.0399605
0.0665927	0.0661623
0.0648567	0.0620471
0.0707186	0.0741971
0.0648785	0.0644727
0.0186036	0.0167039
0.0293655	0.026649
0.0131334	0.0116631
-0.000292421	-0.00261119
0.0637122	0.0612782
0.0637109	0.0646161
0.0645461	0.0643769
0.0492717	0.0492008
0.0350307	0.0346
0.086233	0.0862229
0.0987682	0.0956531
0.0204733	0.0178043
0.0327679	0.025784
0.0229857	0.0207234
0.0196831	0.0137218
0.0163978	0.0122313
0.0704921	0.0750936
0.0669054	0.0698571
0.0547611	0.0528494
0.0587381	0.0628862
0.0644556	0.0642035
0.0612035	0.0624575
0.100553	0.0998326
0.030756	0.0273647
0.0362362	0.0333178
0.0121415	0.00567255
0.0167059	0.0127274
0.0430515	0.0395427
0.0873469	0.0952465
0.066586	0.0705105
0.0411415	0.0381324
0.0653115	0.0716495
0.0529427	0.0573232
0.0546596	0.0635259
0.0391	0.0364562
0.0660704	0.0640906
0.0246938	0.0214643
0.127737	0.136818
0.0425827	0.0399452
0.0531945	0.0508422
0.00105032	-0.00177705
0.0283321	0.0241744
0.0383641	0.0362354
0.0495246	0.0408108
0.0381375	0.0342996
0.000715311	-7.18973e-05
0.0428592	0.0433147
0.0400472	0.0385163
0.00581847	0.00157024
0.0022776	0.00116137
0.0184634	0.016501
0.0346252	0.035601
0.03309	0.0332926
0.047032	0.0415887
0.0610506	0.0625384
0.06229	0.0628435
0.055325	0.0560542
0.0433341	0.045339
0.058522	0.067918
0.00331419	0.000388433
0.00508076	0.00309231
0.0117984	0.00931208
0.0481166	0.045702
0.0544623	0.0525367
0.0325285	0.0276255
0.00201583	0.000244962
0.0208082	0.0191691
0.0491648	0.0453872
0.061414	0.0715914
0.0522785	0.0567987
0.00328604	-0.000540272
-0.000220556	-0.00392254
0.00985976	0.00382822
0.00463938	0.000928804
0.0419635	0.0411421
0.0371918	0.0350812
0.0305785	0.0286686
0.0633942	0.0536553
0.0261763	0.024176
0.0166342	0.0164459
0.0230613	0.0182793
0.00814428	0.00679059
0.00222826	-0.00154761
-0.000338158	-0.00279048
0.0298554	0.0237863
0.0444195	0.046653
0.0214922	0.0236166
0.0189408	0.0172937
0.0119309	0.00482477
0.0204629	0.0180717
0.0212293	0.0190172
0.021685	0.0140847
0.0149839	0.00672469
0.0421918	0.0432635
0.0244805	0.0239563
0.0436562	0.0401956
0.0331595	0.0296243
0.0267268	0.0251714
0.0707794	0.0718049
0.0531534	0.0544301
0.0542629	0.0537726
0.0216207	0.0195586
0.016225	0.00836045
0.00397039	-0.00264405
0.0107554	0.00613732
0.0129348	0.00842105
0.0450027	0.0498286
0.0244635	0.028752
0.0830093	0.0852634
0.0579286	0.0592004
0.0651964	0.0706473
0.0901273	0.0898553
0.015523	0.0106789
0.0493343	0.0466627
0.00297204	7.17839e-06
0.0650237	0.0694594
0.105221	0.11344
0.0518256	0.0553128
0.0542424	0.058006
0.0233064	0.0236577
0.0336491	0.0301298
0.0548492	0.0520428
0.0310299	0.036872
0.146635	0.166761
0.117076	0.131031
0.00471733	-0.000332027
0.0397579	0.0324327
0.0581822	0.0570633
0.00927215	0.00478585
0.031141	0.0278415
0.0304255	0.0279788
0.00560772	0.000979971
0.105478	0.103183
0.0650639	0.0651686
0.115424	0.113782
0.100644	0.0965134
0.0624475	0.0597861
0.0480699	0.05218
0.0894574	0.0990966
0.0474403	0.0561638
0.00519641	0.0020169
0.0160292	0.0103001
0.00233503	-0.00137758
0.0307627	0.0280839
-0.0010553	-0.00531086
0.00120666	-0.000294453
0.0327754	0.0323328
0.0337993	0.0295626
0.0457891	0.0421417
0.0523117	0.0422301
0.0511882	0.0439213
0.025169	0.0194602
0.058922	0.0595692
0.0738885	0.0762858
0.00152161	-0.00204494
0.0410103	0.0392337
0.017597	0.0165624
0.0268666	0.0256098
0.0450161	0.0361478
0.0213614	0.0166795
0.000292517	-0.00306302
0.0560068	0.0575199
0.0797773	0.0836927
0.0872524	0.104277
0.07332	0.0896571
0.0178057	0.0180886
0.0684049	0.0743614
0.0628788	0.0673656
0.0704628	0.0638804
0.0274226	0.0307331
0.0157165	0.0152823
0.0141703	0.0107629
0.00254318	0.00183871
0.0089681	0.00620024
0.00170396	0.000637195
0.00293857	0.000103811
0.0494436	0.0373048
0.0308837	0.0274171
0.0209716	0.0204607
0.0128148	0.00641308
0.0159957	0.012809
0.0317725	0.0295416
0.0295167	0.0295864
0.018363	0.0120802
0.0273439	0.0250454
0.0612146	0.0567747
0.0251055	0.0220613
0.0176779	0.0156977
0.0250002	0.0220268
0.0401624	0.0364285
0.00109069	-0.00176921
0.0188615	0.0149121
0.0164747	0.0112991
0.0172133	0.0109579
0.00170706	-0.00140545
0.0140166	0.0200072
0.0758975	0.0764119
0.0504652	0.0551588
0.0753131	0.0746958
0.0396424	0.0393592
0.0476263	0.0410484
0.0421245	0.032634
0.0246082	0.0224411
0.00474391	-0.000674135
0.00486154	0.00354488
0.0436016	0.0458459
0.104606	0.106481
0.0626943	0.0627084
0.0368016	0.0363207
0.0451141	0.0449885
0.049199	0.0464263
0.00585347	0.00317179
0.0771791	0.089155
0.106606	0.117175
0.043197	0.0511244
0.0143349	0.0102155
0.0285083	0.0271569
0.0601771	0.0599554
0.0616233	0.0599495
0.114517	0.142701
0.128121	0.143038
0.0164362	0.0104136
0.022483	0.0183981
0.0656272	0.0642822
0.055703	0.0539956
0.0345935	0.0327875
0.0320961	0.0299025
0.0201808	0.0180901
0.0544178	0.0527375
0.0162991	0.00991695
0.0778496	0.0686925
0.0767154	0.0764465
0.036226	0.03249
0.0476502	0.0478244
0.0524224	0.0476015
3.97476e-05	-0.00283991
0.0293352	0.0312132
0.0533768	0.0567148
0.0774024	0.0747779
0.0951873	0.0911741
0.0603128	0.0549991
0.0484565	0.0442256
0.0331487	0.0280613
0.025542	0.0305067
0.00527905	0.00246975
0.00646963	0.00429169
0.0446185	0.0461945
0.0469721	0.0521023
0.0167523	0.0146546
-0.00025312	-0.00450184
0.0379503	0.031516
0.0235439	0.0214594
0.0112025	0.00910926
0.0355162	0.0310732
0.0469124	0.0409829
0.0535556	0.0467959
0.0567811	0.0489676
0.0519822	0.0444201
0.0521078	0.0445725
0.0357855	0.0331965
0.0410703	0.0572747
0.0417388	0.0386312
0.030138	0.0274233
0.0315158	0.0247023
0.0386675	0.0292827
0.0236179	0.021309
0.0533257	0.0605438
0.052967	0.0762565
0.0676784	0.0837614
0.0220962	0.0235382
0.0523815	0.0507236
0.0468945	0.0537568
0.0409018	0.0470257
0.00752515	0.00635253
0.0100009	0.00839009
0.0073643	0.00546883
0.00208106	-0.0012118
0.0243073	0.0205839
0.0349013	0.0323287
0.0337025	0.0373799
0.0185966	0.0176066
0.00973493	0.00791409
0.0136195	0.00897295
0.0251494	0.0194512
0.0166263	0.0102039
0.0208708	0.0179961
0.0262704	0.0215929
0.0228641	0.0246067
0.0654547	0.0633191
0.0801512	0.0805752
0.0412142	0.0450015
0.021915	0.0175149
0.0259278	0.0246651
0.0100271	0.00398582
0.0130639	0.0122756
0.0101777	0.00361138
0.0211879	0.0179577
0.0196232	0.0174533
0.0273349	0.0221436
0.0127896	0.00764212
6.81521e-06	-0.00474478
0.0532057	0.0616134
0.0671853	0.0762173
0.0340698	0.0334513
0.0561216	0.0555496
0.0523586	0.0521921
0.0335211	0.0315401
0.0474675	0.0441612
0.0466627	0.0445264
0.0319525	0.0248067
0.0136974	0.00939488
0.00725824	0.00429945
0.00676912	0.00548565
0.05918	0.0742712
0.078994	0.0895215
0.0605733	0.059577
0.0356064	0.0353973
0.0340134	0.0312556
0.0441745	0.0450338
0.0570107	0.0559015
0.0635338	0.0610686
0.050244	0.0453865
0.0496324	0.0500371
0.00610999	0.00328773
0.0888058	0.115878
0.0885253	0.104727
0.00441474	0.00361292
0.0700035	0.0760286
0.0228181	0.0238598
0.0247331	0.0266768
0.0477757	0.0467881
0.0675539	0.0657438
0.0630493	0.0611426
0.0490575	0.0416867
0.0523833	0.0501416
0.0104579	0.00769419
0.0297128	0.0378849
0.123053	0.142904
0.0340986	0.0492075
0.0382674	0.0381349
0.0598467	0.0618518
0.0273128	0.0258982
0.0309466	0.0319224
0.0347952	0.0351235
0.0705349	0.07151
0.0507906	0.0485267
0.0370446	0.02964
0.0631354	0.0600862
0.00458025	0.00588493
0.00645069	0.00378958
0.00260036	-0.000338938
0.0236894	0.0206956
0.0224508	0.0189525
0.0298158	0.0287141
0.0667146	0.0688165
0.0717259	0.0709456
0.0620247	0.0556018
0.0559008	0.050987
0.000976273	7.52444e-06
0.0918552	0.0956328
0.0686818	0.0634344
0.0571667	0.0479555
0.00311424	0.00364929
0.00261584	0.0065092
0.0409059	0.0469632
0.0843428	0.0864907
0.101218	0.107228
0.0747841	0.0737305
0.0424288	0.0355615
0.00165081	0.00282957
0.00607522	0.0055791
0.0731485	0.0772017
0.089059	0.0953413
0.0715389	0.0716099
-0.000223914	-0.00465369
-2.94041e-05	-0.00617183
4.42116e-05	-0.0018988
0.0160443	0.0109928
0.020887	0.0155833
0.0191937	0.0139912
0.0364052	0.0316436
0.0478686	0.0389938
0.0554778	0.0483759
0.0538321	0.0464215
0.0463682	0.0444741
0.0482094	0.0453749
0.0157985	0.0184979
0.00962704	0.0140016
0.0319735	0.0276299
0.0325105	0.0298984
0.0417997	0.0660459
0.059366	0.0752254
0.0187671	0.0256205
0.0518425	0.0660413
0.0431586	0.0561126
0.0637949	0.0642793
0.0879436	0.0914036
0.059185	0.0623848
0.0402921	0.0493412
0.00268514	-0.000705836
0.0214735	0.0172458
0.0242292	0.0227841
0.0309438	0.0284522
0.0177176	0.0130718
0.0143717	0.0120664
0.024807	0.0230349
0.0127518	0.00842525
0.0412416	0.0488862
0.0911105	0.092819
0.0169274	0.02365
0.000495921	-0.00376254
0.021722	0.0184125
0.0123697	0.005983
0.0100302	0.00545234
0.0303115	0.02915
0.0607776	0.0556706
0.0362653	0.0343483
0.0130536	0.00775634
0.0311695	0.0291443
0.00805403	0.00297921
0.0491974	0.0604103
0.0786297	0.0958451
0.0422371	0.0495372
0.00189959	-0.00357594
0.0427576	0.0397734
0.0259094	0.0230506
0.0239105	0.0173213
0.0126237	0.0092308
0.0377302	0.0351834
0.0455912	0.0420153
0.0134236	0.0138255
0.00767639	0.00487472
0.00328067	0.000956384
-0.000484681	-0.00438936
0.0565582	0.0766853
0.0869117	0.104913
0.00467723	0.00689598
0.0565659	0.0551355
0.0239396	0.0246553
0.0124727	0.00863615
0.0317384	0.0315098
0.033109	0.0252037
-9.2144e-05	-0.0031616
-6.43206e-05	-0.00242401
0.00092483	-0.00314357
-0.000634101	-0.00504779
0.102317	0.123935
0.0140383	0.0222639
0.110378	0.131928
0.0599125	0.0672126
0.0226667	0.0234916
0.0407647	0.0380619
0.0237624	0.0218024
0.0134544	0.00785185
0.0344484	0.0261363
0.0159352	0.0248899
0.0648602	0.0814534
0.0629155	0.0791309
0.0556741	0.069921
0.0390704	0.0350927
0.0306369	0.0279431
0.0298428	0.0279805
0.0280079	0.0337874
0.0343766	0.0409826
0.0528505	0.0545513
0.0304874	0.0289496
0.0544894	0.0550982
0.0392191	0.0393836
0.0205659	0.0261413
0.0210264	0.0248068
0.0255584	0.0272375
0.0342638	0.0315436
0.0182225	0.0171548
0.032591	0.033774
0.0393403	0.0381081
0.00338936	0.00202405
0.0267792	0.0348106
0.041176	0.0482476
0.0677171	0.0720319
0.0626357	0.0697292
0.00237737	0.00126119
0.0183703	0.0287442
0.0704687	0.0774265
0.10781	0.115863
0.0603242	0.0628806
0.00511913	-0.000133921
0.000981005	-0.00394081
-0.000571648	-0.00338291
0.0212928	0.0195788
0.02818	0.0710702
0.01887	0.0474342
0.00548415	0.0156033
0.0305308	0.0502665
0.00698522	0.0239972
0.0843971	0.0945273
0.0812373	0.0932689
0.0338957	0.0489757
0.0349194	0.0525092
0.0150934	0.0118384
0.0164373	0.012603
0.0301901	0.0267298
0.0476446	0.0405298
0.0415318	0.0368497
0.0628427	0.0660473
0.0840151	0.0928987
0.0471854	0.0537097
0.00162473	-0.000797386
-0.000181223	-0.0042534
0.0300008	0.0279543
0.00606231	0.00292355
0.00755599	0.00383526
0.0385331	0.0364819
0.0759419	0.0701492
0.0662934	0.059814
0.0630165	0.0597079
0.040521	0.0373461
0.054776	0.0728011
0.0261985	0.0317745
0.0032602	0.00367325
0.0045477	0.0011318
0.0529698	0.0488332
0.00313464	0.000825543
0.0276967	0.0242324
0.0240848	0.0197451
0.0743392	0.0686276
0.0407345	0.0316288
-0.000880711	-0.00638435
-0.000995108	-0.00575589
0.0475184	0.0687651
0.0193826	0.0333155
0.00173586	0.00100422
0.086169	0.106934
0.0457429	0.0510765
0.0627477	0.0561918
0.0417805	0.0398221
-0.000244035	-0.00379385
-0.00111162	-0.00247133
-0.0012133	-0.00623189
0.0214	0.028911
0.000515609	-0.0057637
0.122025	0.167483
0.0980234	0.127868
0.0319289	0.0297302
0.0582224	0.085909
0.0989728	0.136897
0.104017	0.148926
0.0441192	0.0622097
0.00390483	-0.00162329
0.0241517	0.0296211
0.0574537	0.0693955
0.031964	0.0340276
0.0437948	0.044252
0.0168359	0.016891
0.00536444	0.000744121
0.0271738	0.0293648
0.0552903	0.0573281
0.0560672	0.0605453
0.046047	0.0484617
0.0241051	0.0240794
-0.000765753	-0.00523949
0.00557811	0.00566662
0.0200549	0.0292912
0.0803984	0.0890421
0.0934597	0.100644
0.00342707	0.00371936
0.00227271	0.00102997
0.00396577	0.00862698
0.0122491	0.0129257
0.0137917	0.0587624
0.0120741	0.0470067
0.00147322	0.00494815
0.0208452	0.0374273
0.00854616	0.0257789
0.0194498	0.0153658
0.0204532	0.0176978
0.0909062	0.104793
0.0511961	0.075951
0.0169741	0.0327865
0.0206365	0.0174883
0.0334753	0.0286649
0.0308318	0.0255508
0.0386444	0.0332857
0.0210899	0.0156531
0.0196616	0.0132695
0.0300036	0.0368596
0.0562287	0.0642687
0.0166699	0.0200337
0.0254611	0.0413828
0.000161474	-0.00464966
0.0397799	0.0364589
0.00405581	0.000394771
0.0250255	0.0198426
0.0464961	0.0403069
0.0630183	0.0541845
0.0581032	0.0432409
0.0244722	0.030618
0.0201778	0.0268797
0.000614994	-0.00131293
0.0189709	0.0110448
0.061514	0.106723
0.0297779	0.0862779
0.042853	0.104418
-1.70821e-05	-0.000328933
0.0279743	0.054827
0.046698	0.0767757
0.0472138	0.0583027
0.0138547	0.0140554
0.0221169	0.0278471
0.0698358	0.0772286
0.0204657	0.0270247
0.0167872	0.0252164
0.0124248	0.0117208
0.0330543	0.0388224
0.0658693	0.0804821
0.070659	0.0781989
0.0210202	0.0212009
0.000140798	-0.00371491
0.00529534	0.00902992
0.000989023	0.00206755
-0.00137948	-0.00264179
-0.000229814	-0.0039882
-0.000365235	-0.00198916
0.000223551	-0.00432074
0.000742737	0.00110811
0.00331352	0.00497031
0.0086265	0.0315162
0.0168152	0.0666206
7.10342e-05	-0.00318609
0.00525846	0.0231853
-0.000533231	-0.00107193
0.00146831	0.00932742
0.00883774	0.023936
-9.87701e-05	-0.00230995
7.76179e-06	-0.0031492
0.000488202	-0.000956918
-0.000977119	-0.00799648
0.0759478	0.0810027
0.0681025	0.0789433
0.0186274	0.017094
0.000483684	-0.0034404
3.48336e-05	-0.00363751
0.00162215	0.00830963
-0.000839833	-0.00509187
0.000720992	-0.00174639
-0.00132956	-0.00476779
-0.00107854	-0.00215155
0.000842119	-0.002399
0.000207779	0.00269889
0.00019386	-0.00107455
-9.25362e-05	-0.00569336
-0.000220635	-0.0043325
0.0114239	0.0198368
0.0742009	0.0828596
0.0645806	0.077994
0.0324435	0.0325003
0.0207598	0.0188671
0.00374854	0.00548375
0.0186922	0.0138999
0.0604853	0.0586301
0.0902784	0.0942775
-0.000456189	-0.00339476
0.0925123	0.0969881
0.0143443	0.0140554
-0.000701361	-0.00359323
0.00736805	0.007816
0.014002	0.0118393
0.0044933	0.00150141
-0.000101403	-0.00204294
0.00147443	-0.00204497
0.0508891	0.0476746
0.00357572	0.00267614
0.00976204	0.00636263
0.00830782	0.00511166
0.00752306	0.00319886
0.0373211	0.0371512
0.0119662	0.00705347
0.00454613	0.000849222
0.0249025	0.0234229
0.00128242	-0.000346322
0.0482084	0.0430518
0.00654142	0.00403283
0.0723313	0.0902895
0.0337173	0.0318754
0.0636079	0.0615964
-0.00122145	-0.00554002
0.00749029	0.00878206
-0.000933456	-0.00544641
0.00635546	0.00279876
0.000781418	-0.00179434
0.00841829	0.00904048
-0.000590291	-0.00237543
-0.000835895	-0.00423953
0.0443547	0.0551839
-0.000636102	-0.00573312
0.00451264	0.00440629
-0.000220955	-0.00317934
0.00663086	0.00466025
0.00404744	-5.03393e-05
-0.000689091	-0.00403863
0.01387	0.0119696
0.00236113	-0.00101022
-0.000336168	-0.00256376
0.0424248	0.0388862
0.00493398	3.71619e-05
-0.00152294	-0.00645876
0.0604899	0.0576264
0.0296846	0.0278208
0.0337836	0.0329953
0.0536114	0.0523821
0.00422888	-0.0014988
-0.000412988	-0.00386638
-0.000830608	-0.00429516
0.00152205	-0.000846095
0.00715711	0.00954983
0.000149463	-0.00063268
0.0084293	0.00536392
0.00484202	0.0031259
0.00272448	-0.000718913
0.000197427	-0.000549612
0.00275446	0.0140564
-0.00103909	-0.004731
0.0408394	0.0442031
0.0221312	0.0226224
0.00691299	0.00330824
0.00409351	0.00413388
-0.000399917	-0.00301672
-0.000377892	-0.00553341
0.000267724	-0.00534121
0.0406477	0.0418363
0.0419416	0.0438542
0.0101548	0.0173861
-0.00133125	-0.00361174
0.0403835	0.0418587
0.0499552	0.0662071
0.0137073	0.0195866
-0.000724346	-0.00280427
0.0162701	0.0141097
0.00243453	-0.00140604
0.00313062	0.000903072
0.00315044	-0.00189465
0.0137646	0.0127569
0.00440184	0.0016445
-0.00114944	-0.00485314
0.0104902	0.00635101
-9.91993e-05	-0.00441408
0.0462198	0.0473636
0.00811722	0.00516265
-0.000711951	-0.00415017
0.00205162	0.000226674
0.102505	0.116881
0.129081	0.136787
0.0621967	0.0613408
0.00212895	-0.000906549
0.000717776	-0.00147413
0.00636512	0.00505915
0.0820632	0.0842779
0.0281232	0.0295595
0.00535579	0.00296192
0.00248639	-0.000229142
-0.000176782	-0.00441271
0.00727426	0.00476144
0.0105565	0.0098904
-0.000269317	-0.000888292
-0.000131042	-0.0040923
0.00937262	0.00728651
0.0135605	0.0124557
-0.000277849	-0.00423451
0.0106625	0.00919734
0.0395096	0.0417468
0.0289577	0.0418372
0.079715	0.0940702
0.0874359	0.0986038
0.00894448	0.0123149
0.0532422	0.0607198
0.0966527	0.115825
0.0288626	0.0499624
0.0326011	0.0430835
0.116952	0.135966
0.0289873	0.0251451
0.00288619	-0.00233796
0.0146105	0.0119227
0.0299272	0.0274606
0.0667887	0.0761549
0.00218546	0.00342416
0.10154	0.111991
0.0745159	0.0830783
0.047369	0.0435551
0.00665424	0.00400338
0.0310266	0.0387926
0.0229291	0.0238862
0.000688912	-8.71559e-05
0.00334346	0.00312885
0.0351229	0.0448827
0.0823846	0.0863249
0.0163872	0.014528
-0.000628997	-0.00366814
0.00909919	0.005707
0.050992	0.0503826
0.173759	0.19273
0.175646	0.193925
0.101159	0.111556
0.00590208	0.000409401
0.0026928	-1.80875e-05
0.0265958	0.0256576
0.0474476	0.0449211
0.0468273	0.0439182
0.131179	0.141289
-0.000615539	-0.00135612
-0.000569589	-0.00424743
0.00192542	-0.00183039
-0.000898348	-0.00168918
0.0920222	0.0970234
-0.000944383	-0.00204793
0.0140353	0.0136891
0.00157435	-0.00215865
0.0935515	0.104138
0.141633	0.152124
0.0373847	0.0428228
0.0294867	0.0313596
0.0100453	0.00919333
0.0970238	0.0973315
0.0973509	0.100675
0.0758721	0.0873092
0.0885398	0.108408
0.116446	0.132511
0.0604915	0.0793031
0.0148463	0.0162565
0.00873159	0.00360403
0.0129928	0.0100965
0.0194378	0.0172486
0.0410877	0.0365918
0.0377025	0.0359663
0.0214248	0.0185603
0.069284	0.0690022
0.0636641	0.0681927
-0.00115512	-0.00259283
0.085427	0.0937175
0.088666	0.0932461
0.0145764	0.0119854
-0.000523872	-0.00547623
0.00147401	-0.00262574
0.0917625	0.0997737
0.0306046	0.0303441
0.0162002	0.0179163
0.0078659	0.00573318
0.0248428	0.0241754
0.000830106	-0.0017043
-0.000650875	-0.00597686
0.0851324	0.0888375
0.0304605	0.0279882
0.0799057	0.101239
0.097098	0.0991994
0.0383649	0.0390327
0.00788889	0.00365947
0.0911482	0.0927867
0.120307	0.123931
0.110236	0.112021
0.104423	0.106259
0.11159	0.131941
0.165173	0.190198
0.140106	0.158785
0.0438799	0.0479515
-0.00204134	-0.00567433
0.0163463	0.0151853
0.120382	0.128492
0.0810472	0.0831695
0.0776146	0.0779602
0.116473	0.124216
0.085859	0.104948
-7.07779e-05	7.58081e-05
-0.000308695	-0.00292205
0.0403408	0.0540567
0.0332621	0.0383737
0.167463	0.182381
0.118938	0.12825
0.0733009	0.0742773
-0.000244136	-0.00187112
0.0261885	0.0332827
0.0836705	0.101865
0.111826	0.128409
0.168115	0.18388
0.149008	0.156035
0.0862346	0.0927658
0.110849	0.119661
0.0906103	0.111469
0.108152	0.125049
0.11637	0.142737
0.0646378	0.0863856
0.0128672	0.0257263
0.000930671	-0.00224121
0.00295007	-0.00271961
0.018193	0.0152169
0.077048	0.0791896
0.0475943	0.0461407
0.0407976	0.0365163
-0.000243866	-0.00515457
-0.00104595	-0.00453543
0.0349317	0.0325581
0.0586417	0.0582411
0.0726165	0.071172
-0.000288331	-0.00395956
0.0176237	0.0180819
0.0227248	0.0241396
0.00306786	-0.00206498
0.0107974	0.00661583
0.00363771	-0.00101413
0.008058	0.00575569
0.000377585	-0.0058688
0.0336247	0.0318822
0.0141891	0.0124867
0.00125844	-0.00157979
0.0011803	-0.0028258
0.00618473	0.00321901
-0.000314937	-0.00394476
-0.000127875	-0.0061661
-0.00125196	-0.00516332
-0.000478569	-0.003031
0.019773	0.0221162
0.00971752	0.00387772
-0.00121915	-0.00596983
-0.000139996	-0.00415671
0.091157	0.0872444
0.0762766	0.0759817
0.018961	0.0151894
0.0204217	0.0154852
0.00661283	0.00481562
0.0836952	0.0831772
0.0551577	0.0508251
0.0988278	0.121759
0.0290793	0.0461097
0.0638698	0.0669147
0.0466509	0.045421
0.0177672	0.0139685
0.0986554	0.109211
0.140975	0.143445
0.127682	0.122829
0.075641	0.0778278
0.106919	0.104293
0.121128	0.149094
0.112683	0.138141
0.0113293	0.0404387
0.0149717	0.0216053
0.00156542	-0.00161943
0.00162761	-0.00147975
0.0207269	0.0197799
0.0432379	0.045692
0.115353	0.118637
0.0856355	0.0878061
0.0177958	0.0179433
0.000830938	0.00298303
-0.000811573	-0.00440105
0.0414964	0.056442
0.0331289	0.0395571
0.167052	0.178689
0.145644	0.153746
0.115686	0.120243
0.0491591	0.067446
0.109992	0.121651
0.167902	0.174281
0.163251	0.167268
0.0798243	0.0822731
0.130708	0.139466
0.084057	0.0994281
0.0731977	0.0922799
0.138162	0.173755
0.0453178	0.0655782
0.096248	0.127032
0.0884333	0.105447
0.0677732	0.0920616
0.0175178	0.0384259
0.0827915	0.0801916
0.0364887	0.0337664
0.0654878	0.0687093
0.0782559	0.0849046
0.00350883	0.000423184
0.000950931	-0.00265595
-0.00142388	-0.00472094
-0.000765901	-0.00513447
0.0127702	0.0122549
0.0275961	0.0254509
0.0385422	0.0356146
0.0433467	0.0414894
0.0751423	0.0776565
0.0818573	0.0844767
0.00843777	0.00602466
0.0247342	0.0230453
0.0264916	0.0252904
-0.000220567	-0.00358791
0.00769187	0.00347248
0.0179115	0.0130986
0.00303305	0.000546529
0.0377344	0.0343307
0.038169	0.0319707
0.000770512	-0.0050718
-0.000723533	-0.00447971
0.00499932	-0.000149728
0.00466324	0.0012699
0.056807	0.0522844
0.0144947	0.00922096
-4.40074e-05	-0.00567937
0.0179837	0.0148551
0.060432	0.0579467
0.034146	0.0260226
0.089056	0.0921308
0.00974768	0.00315158
0.0601033	0.0593974
0.0842124	0.0859519
0.0926573	0.0940158
0.110224	0.115753
0.0731328	0.0740314
0.0576324	0.0636537
0.079096	0.0864412
0.0734356	0.0745398
0.00513639	0.00206025
0.103082	0.100665
0.0663252	0.0696783
0.119201	0.119536
0.105846	0.107181
0.0487315	0.0631882
0.158753	0.184123
0.144369	0.172364
0.0358318	0.0521311
0.00689393	0.00859588
0.00772513	0.00629853
-0.000661473	-0.00388061
0.0069232	0.00301382
0.0132052	0.0126795
0.00167188	-0.000176771
0.00354047	0.00239214
0.00997013	0.00957428
0.0311408	0.0289725
0.11105	0.113412
0.00499245	0.00241359
0.127057	0.146119
0.127482	0.154056
0.0325765	0.0542972
0.00202808	0.00216049
0.00397752	-6.43703e-05
-0.000471906	-0.00284208
-0.00123324	-0.00518772
0.0062017	0.0139533
0.0473629	0.0453121
0.0996551	0.0984686
0.00224799	0.00731866
-0.00106545	-0.00498609
0.0563916	0.0659338
0.122378	0.13033
0.139725	0.13738
0.0223662	0.0372542
0.0199543	0.0311537
0.0278925	0.0291717
0.168503	0.172268
0.172062	0.17642
0.0630872	0.0717799
0.10698	0.132818
0.0710458	0.0809005
0.0655724	0.068908
0.0197694	0.041991
0.0374822	0.0518251
0.0150391	0.0569975
0.00255332	0.0135938
0.00581995	0.0023103
0.0311801	0.026685
0.0708274	0.0710064
0.111263	0.112756
-0.000426788	-0.00763876
0.040188	0.0424033
0.0735571	0.0793277
0.067928	0.0710956
0.00473503	0.00171952
0.003083	0.000426527
0.000566183	-0.0034002
-0.000466476	-0.00488362
0.000322567	-0.0022947
0.0227708	0.0191787
0.0102517	0.00977717
0.0712822	0.0644366
0.121392	0.126385
0.0148556	0.0110807
0.0171731	0.014733
0.00759149	0.00562045
0.00427905	0.00297511
0.0207989	0.0186247
0.0111833	0.00490761
0.00764842	0.00395935
0.00641357	0.00291454
0.0889327	0.0908739
0.137094	0.14195
0.0827298	0.0832552
0.056033	0.0540683
0.0168998	0.0134156
0.00342559	-0.00292076
0.0950051	0.0976803
0.141443	0.144027
0.128366	0.127443
0.0995621	0.0981014
0.0189358	0.0163479
0.056157	0.0594549
0.0549781	0.052806
0.0655015	0.0657388
0.054423	0.058974
0.122837	0.134163
0.0922531	0.101526
0.00457243	0.00191764
0.000275758	-0.00189063
0.0971626	0.100668
0.0913096	0.0912824
0.037379	0.0374346
0.110368	0.124074
0.0575611	0.0654971
0.0557258	0.0632
0.0108298	0.0108137
-0.00161895	-0.00599792
-0.00100918	-0.00387201
-0.000531578	-0.00258531
0.018744	0.0149012
0.09601	0.0990214
0.119002	0.119667
0.0729633	0.0708217
0.134348	0.162259
0.0447379	0.0647473
0.00202436	0.000486492
-0.00146407	-0.0049593
0.00272363	-0.00194263
0.000537828	-0.00331963
0.000756766	-0.00235184
0.0411056	0.0504488
0.109293	0.107451
0.101772	0.0993032
0.0134428	0.0122218
0.0535231	0.0601543
0.0104431	0.0148361
0.109559	0.125843
0.0796752	0.0791598
0.0549203	0.0605559
0.0397885	0.0440194
0.14888	0.162911
0.153805	0.157993
0.0519891	0.057625
0.168811	0.172757
0.117634	0.121699
0.000965817	0.0144125
0.0100042	0.0298869
0.00154323	0.00314288
0.061974	0.0637537
0.0742483	0.0698933
0.02897	0.0239322
0.0556204	0.0530299
0.0823801	0.0797712
0.0340056	0.0347168
0.000455906	-0.00203417
0.000753086	-0.00233374
0.038548	0.0383895
0.0141917	0.0128746
0.00169694	-0.0026802
0.00280534	0.000700664
0.000481113	-0.00215084
0.0260594	0.0220058
0.0721808	0.0700709
0.0450031	0.0448144
0.0705638	0.0681827
0.0134481	0.0103885
0.0268541	0.0257069
0.0435075	0.0420244
0.0277689	0.0269163
0.0160764	0.0140618
0.00839914	0.00575676
0.00348868	-0.000231849
0.079131	0.0800471
0.0761051	0.0721652
0.0410757	0.0365847
0.0339378	0.0267368
0.0306337	0.0264346
0.0145506	0.0126273
0.00899449	0.00768308
0.109695	0.108916
0.0825004	0.0800035
0.0316835	0.0314229
0.0732512	0.0731822
0.0237982	0.0279699
0.0444872	0.0449842
0.0743303	0.071853
0.0924125	0.0905273
0.120771	0.120763
0.15321	0.157682
0.13618	0.139294
0.189952	0.197278
0.174575	0.183644
0.144784	0.14658
0.145307	0.151488
0.0684209	0.0721974
0.101786	0.110363
0.080697	0.0802565
0.0351167	0.036529
0.0883874	0.0912862
0.139552	0.142086
0.165177	0.170768
0.05704	0.0546041
0.133714	0.139098
0.0412179	0.0419029
0.00413363	0.00126361
0.000489674	-0.00218046
-0.000461885	-0.00487398
0.00113537	-0.00402905
-0.000181085	-0.00288568
0.00777553	0.00285498
0.0287045	0.0239034
0.0186849	0.0153429
0.0105524	0.00564507
-0.00153338	-0.00506559
0.00195516	-0.000155672
0.00602029	0.00354464
0.00323008	0.00094161
0.0158582	0.0105733
0.0679546	0.0722564
0.0148202	0.0128104
0.0278091	0.0237031
0.0362362	0.0344076
0.0144764	0.0108519
0.00882264	0.00330601
0.00157329	-0.00330727
0.0897535	0.0917967
0.0868616	0.0916398
0.00206526	-0.00362245
0.0903566	0.0909749
0.153051	0.15687
0.0618777	0.062177
0.141958	0.158006
0.0120844	0.0155364
0.172068	0.197791
0.0529655	0.0492338
0.0262146	0.0237233
0.00752635	0.00330346
0.0299416	0.0271895
0.0260489	0.0249367
0.0226882	0.0184806
0.00718775	0.00132967
0.0675373	0.0695658
0.0576369	0.0586656
0.021983	0.0237311
0.0766424	0.0807582
0.0759707	0.0761274
0.00299273	0.000110899
0.0132945	0.00962199
0.0684474	0.0677603
0.0502657	0.0452373
0.0944034	0.0971883
0.00836594	0.00416577
0.0149469	0.012344
-0.00154993	-0.00309977
0.0230125	0.0244397
0.0112858	0.0136354
0.0965145	0.108858
0.068173	0.0749178
0.00684558	0.00412254
0.00577755	0.00180445
0.0152744	0.0119711
0.0629686	0.0690876
0.14931	0.160604
0.167564	0.188929
0.0613794	0.0724336
0.00109017	-0.00239196
0.00282663	0.00111352
-0.000826039	-0.00506457
-0.00197532	-0.00546996
0.0638756	0.0625247
0.0948099	0.111039
0.170579	0.19327
0.0579501	0.0727319
-0.00044074	-0.00350039
0.135159	0.137299
0.00193264	0.00056089
0.0288226	0.0252222
0.0329157	0.0281808
0.00974179	0.00541
0.0327758	0.028745
0.0115594	0.0063958
0.0256132	0.0236087
0.00767626	0.00390033
0.0633961	0.0674371
0.0350308	0.0341714
0.0446063	0.043489
0.0473345	0.0449136
0.00634593	0.00363075
8.9135e-05	-0.00522945
-0.000382439	-0.00370866
0.00445247	0.00392503
0.115773	0.113318
0.0370892	0.0345708
0.0361087	0.0351168
0.00435028	0.00138826
0.0184552	0.0139557
0.00241289	0.000359227
-0.000774567	-0.0047712
0.000531374	-0.00214805
0.0588656	0.0555115
0.0884465	0.0865729
0.0367846	0.0389082
0.00459507	0.00059663
0.0705572	0.0639291
0.056477	0.0510391
0.0303627	0.0258341
0.0197866	0.0180516
0.00261253	-0.00111722
[truncated: 7,040 more rows]

## Sheet: 2C
pRF R-squared	Constrained R-squared
0.204875	0.0111503
0.103706	0.0069149
0.302402	0.00761406
0.244474	0.0247703
0.0648031	0.00960042
-0.303562	0.000142714
0.384498	0.0117413
0.149171	0.00774482
0.0738281	0.000420771
0.11488	-0.000680574
0.0525157	-0.000369949
-0.106348	-0.000424902
0.239955	-8.62183e-05
0.0981722	0.000945213
0.0713793	-0.00212437
0.0028789	-0.00084481
0.162421	0.000534554
0.171533	-0.000351773
0.129889	0.000246294
0.203671	-0.000753986
0.432036	0.0147801
0.216593	0.00444658
0.292785	0.00595598
0.128823	0.00243956
0.38212	0.0232038
0.331724	0.0188544
0.246147	0.00864952
-0.00691283	0.0113104
0.0466658	0.00710917
0.532562	0.0429681
0.614595	0.0488528
0.503391	0.0319019
0.469007	0.0292296
0.539122	0.0740092
0.0330874	-0.000344597
0.163462	0.00295199
0.182995	0.000935617
0.488803	0.0283465
0.416247	0.0208422
0.356357	0.0233713
0.60369	0.0457326
0.251181	0.00676875
0.297663	0.00170276
0.170993	0.000293712
0.2518	0.0143514
0.405661	0.0275679
0.409157	0.0262654
0.310936	0.0209821
0.489849	0.0396756
0.504966	0.0255008
0.4854	0.0326112
0.517665	0.0666136
0.35593	0.0240431
0.162949	0.000761807
0.676838	0.0708206
0.657171	0.097018
0.655358	0.0252742
0.40594	0.0322544
0.565553	0.0690667
0.262757	0.00832497
0.0510831	-0.000543082
0.465084	0.0411245
0.739392	0.0943098
0.60816	0.0167617
0.268362	0.0186463
0.462343	0.0303806
0.562198	0.0344531
0.585528	0.00926357
0.455947	0.0137847
0.552717	0.0370131
0.542178	0.0710007
0.29404	0.0384429
0.392236	0.0107296
0.553191	0.0456539
0.653464	0.0705097
0.685748	0.0491922
0.348895	0.0114881
0.529165	0.0479519
0.347567	0.0310073
0.153067	0.00289852
0.634944	0.0878596
0.673489	0.103559
0.663761	0.0396596
0.660941	0.0337305
0.369688	0.0117288
0.665181	0.0955252
0.691528	0.102597
0.162635	0.00239485
0.0632206	-0.000632638
0.708603	0.0793225
0.739795	0.105665
0.680954	0.0537902
0.000480235	-0.000383607
0.194673	0.0212142
0.414403	0.0218164
0.0592161	0.00550168
0.276232	0.0089002
0.44903	0.0192946
0.439876	0.0291426
0.47731	0.0505111
0.498406	0.0929181
0.492352	0.0454548
0.665437	0.0430296
0.665971	0.0523214
0.627065	0.0451022
0.679055	0.0627698
0.538028	0.06604
0.645567	0.109767
0.282166	0.0348022
0.354695	0.0142508
0.157731	0.0206648
0.709074	0.0642344
0.72288	0.070649
0.0309092	0.000964467
0.556746	0.0446015
0.355805	0.0145921
0.526116	0.076404
0.67363	0.0818066
0.59514	0.0316818
0.338727	0.00189093
0.734294	0.0900573
0.668894	0.0536504
0.0160757	0.00608087
0.0700806	0.00221369
0.252879	0.0194975
0.452773	0.0537752
0.332917	0.028379
0.686626	0.0630104
0.727724	0.0292926
0.42522	0.0458572
0.116462	0.0177714
0.553678	0.00379323
0.121055	-6.1556e-05
0.635049	0.10956
0.715743	0.0916376
0.737568	0.0792485
0.756782	0.103302
0.63836	0.0512889
0.014331	0.00207236
0.324574	0.0489955
0.304611	0.0148525
-0.00983167	-0.000311327
0.129006	0.0226548
-0.0529983	-0.000680253
0.42432	0.0281032
0.652169	0.0600732
0.583373	0.0749055
0.479527	0.0880192
0.695959	0.109142
0.224797	0.0192658
0.453098	0.0402083
0.240598	0.00787541
0.727399	0.0482313
0.47125	0.0378672
0.734211	0.146683
0.690515	0.123935
0.629057	0.102886
0.656338	0.0832068
0.308768	0.0199665
0.7001	0.0654755
0.725301	0.0895705
0.593288	0.0186008
0.642233	0.12076
0.736807	0.116314
0.483067	0.0396857
0.245754	0.0100618
0.439869	0.0283948
0.59991	0.0613994
0.742497	0.101468
0.763477	0.0593794
0.208189	5.21903e-05
0.160153	0.0213152
0.219011	0.0349115
0.261903	0.02125
0.221667	0.00279276
0.249257	0.0019443
0.734974	0.0829447
0.73388	0.062341
0.545064	0.0246767
0.0459757	0.010651
0.0234275	0.00849786
0.415963	0.0473515
0.330005	0.0307327
0.30416	0.0242924
0.750834	0.0711288
0.699662	0.0415908
0.846632	0.136302
0.325037	0.0174486
0.42508	0.0337134
0.386824	0.0184196
0.698742	0.0522211
0.717565	0.0295743
0.763502	0.0937238
0.654018	0.099261
0.591876	0.086139
0.699858	0.0912586
0.743004	0.117502
0.591657	0.128714
0.529743	0.0326841
0.353428	0.127601
0.0360031	0.0151959
0.0323167	0.0101759
0.0382591	0.0254715
0.00550008	-0.000239188
0.0473464	0.000478778
0.314608	0.0208243
0.467389	0.0448723
0.202826	0.0196249
0.0781252	0.0187201
0.127503	0.0370798
0.415717	0.0269029
0.724762	0.0510446
0.538923	0.0400804
0.500975	0.0393058
0.706588	0.142755
0.753011	0.170637
0.459658	0.016184
0.718951	0.103293
0.511238	0.0262181
0.643382	0.0938654
0.73041	0.147445
0.619338	0.0407613
0.180557	0.00715053
0.0693203	0.00576876
0.239311	0.00948658
0.30871	0.00856052
0.652336	0.0732248
0.818558	0.0926891
0.308028	0.0175919
0.781202	0.144959
0.709831	0.0677444
0.234753	0.00976127
0.566277	0.0571629
0.47258	0.0419234
0.363726	0.0310027
0.304726	0.0182958
0.278147	0.027786
0.172546	0.00216915
0.0228216	0.00128259
0.677929	0.0651782
0.801506	0.0880298
0.650021	0.0204591
0.782617	0.0948576
0.466818	0.0196068
0.320702	0.0304987
0.478182	0.0457991
0.316171	0.0212047
0.132498	0.0341563
0.327036	0.0232827
0.765247	0.0520638
0.693133	0.0438421
0.310187	0.0168419
0.751458	0.0848328
0.473792	0.0309534
0.270452	0.0064217
0.425351	0.0239949
0.395654	0.0188772
0.676665	0.0885249
0.53441	0.0490419
0.419779	0.00521245
0.334048	0.02268
0.315771	0.0229199
0.666934	0.0732472
0.527852	0.0940857
0.423237	0.0791453
0.616626	0.0913028
0.413389	0.0538992
0.754703	0.137223
0.39286	0.0982319
0.499687	0.043414
0.183465	0.104004
0.0107169	-0.00120683
0.00902224	0.000250322
0.505516	0.0715253
0.449188	0.0486386
0.540437	0.0699744
0.563478	0.0350521
0.26316	0.0146614
0.581288	0.0369995
0.53314	0.0406431
0.420162	0.0409293
0.263705	0.049793
0.802687	0.144521
0.716021	0.133808
0.341387	0.00863255
0.777538	0.164113
0.638862	0.0855507
0.387282	0.0347232
0.356569	0.025556
0.292657	0.0293188
0.797858	0.153253
0.746397	0.148747
0.169287	0.0144486
0.0106152	0.00275911
0.24322	0.00906098
0.259355	0.00223977
0.769986	0.157903
0.784006	0.140328
0.617263	0.0664066
0.298325	0.0280128
0.375517	0.060386
0.351078	0.0481435
0.705506	0.085611
0.777678	0.142438
0.753576	0.115014
0.545614	0.0418705
0.539063	0.049684
0.505336	0.0489045
0.417206	0.035004
0.559534	0.0492366
0.226486	0.0175152
0.0643377	0.00110675
0.370518	0.0299638
0.787499	0.11022
0.787511	0.0775248
0.0859023	0.000150057
0.240967	0.0127537
0.722217	0.100851
0.742635	0.124337
0.640792	0.0527626
0.637507	0.0504707
0.528076	0.0113369
0.610192	0.0588145
0.624037	0.0463705
0.250831	0.0222311
0.53958	0.0321713
0.828855	0.117268
0.827531	0.0983317
0.5753	0.0117039
0.712539	0.0834879
0.516606	0.0693625
0.318711	0.0179056
0.588784	0.0403602
0.329168	0.0258802
0.753113	0.054848
0.650312	0.0373938
0.728645	0.0753885
0.127943	0.0277674
0.2856	0.0103062
0.0118526	0.00220975
0.511969	0.0700324
0.717762	0.0713182
0.480933	0.0996932
0.258911	0.00790979
0.513359	0.0894848
0.636314	0.0800243
0.594423	0.0456958
0.389634	0.031649
0.74878	0.118709
0.741579	0.0618834
0.35941	0.0484616
0.588727	0.0527698
0.0106128	0.00558727
0.00644308	-0.000335916
0.615946	0.0807494
0.340636	0.0160432
0.581355	0.064526
0.487837	0.0664591
0.114236	0.00837987
0.478998	0.0434943
0.768443	0.0866665
0.701339	0.129155
0.218586	0.00665546
0.761514	0.173044
0.837817	0.172935
0.830668	0.147734
0.679546	0.0886485
0.567655	0.072345
0.61705	0.072584
0.748668	0.167441
0.746538	0.160514
0.547578	0.0708496
0.567097	0.0617374
0.473128	0.0628891
0.230123	0.0286639
0.152304	0.0075244
0.780537	0.0957267
0.73249	0.04796
0.679065	0.0493344
0.772478	0.121959
0.746461	0.101642
0.643023	0.0873038
0.411377	0.0321446
0.632038	0.0634459
0.805231	0.145944
0.693981	0.0880886
0.58554	0.0130793
0.227135	0.000154893
0.559282	0.0614237
0.208964	0.0086964
0.181375	0.0204088
0.77983	0.0907462
0.710935	0.0316823
0.647327	0.0294637
0.63912	0.0551224
0.614652	0.0621271
0.590802	0.0747317
0.537116	0.0451903
0.79844	0.184637
0.596237	0.0461791
0.217191	0.00318458
0.127237	0.0115457
0.802057	0.102825
0.836483	0.112632
0.767225	0.0456822
0.699662	0.0577488
0.764824	0.0783674
0.772642	0.0686062
0.733785	0.0657374
0.666672	0.0441808
0.466899	0.0643954
0.08557	0.0465935
0.5653	0.0282804
0.210716	0.0016455
0.249485	0.00517516
0.475968	0.000866329
-0.398215	-0.000518608
0.745206	0.0530222
0.78228	0.0505631
0.669397	0.0231544
0.685596	0.11175
0.222723	0.000566008
0.523842	0.101931
0.750491	0.0881371
0.631477	0.064302
0.33367	0.0067103
0.736922	0.115599
0.481664	0.0603484
0.55941	0.0495846
0.752678	0.0924052
0.675633	0.0868468
0.749491	0.0967728
0.264725	0.0198939
0.680523	0.0490994
3.57628e-07	0.000465152
0.149973	0.00116427
-0.343446	0.0033307
0.534594	0.0656381
0.602998	0.0568235
0.491001	0.0595449
0.0497075	0.000169499
0.450754	0.0534509
0.327739	0.0336416
0.152015	0.0164384
0.616439	0.116729
0.714312	0.063238
0.769133	0.132149
0.391662	0.0327665
0.566173	0.0606938
0.243099	0.010619
0.327062	0.0529994
0.474012	0.0358973
0.677633	0.129253
0.742766	0.0788079
0.521714	0.0414274
0.703442	0.142534
0.11754	0.027363
0.602171	0.0305416
0.307561	0.00689399
0.789509	0.105987
0.707986	0.0930973
0.74476	0.0715612
0.730688	0.0873694
0.814225	0.102188
0.631884	0.0331488
0.0514706	0.0348475
0.130099	0.055175
0.653907	0.0972982
0.569906	0.0282558
0.497069	0.0275787
0.0912545	0.000239107
0.24138	0.005106
0.801287	0.11952
0.834195	0.123303
0.771713	0.108116
0.732911	0.0584356
0.723214	0.0537497
0.669636	0.0380116
0.498019	0.00676261
0.010042	0.000558103
0.671976	0.0939302
0.16686	0.0037086
0.498428	0.0224191
0.598878	0.0288797
0.620129	0.06152
0.64882	0.0228821
0.146357	0.00307747
0.0139808	-0.000711259
0.470791	0.0791976
0.634312	0.0650009
0.0537254	0.00555999
0.619297	0.0970609
0.515854	0.026719
0.575078	0.0696254
0.682693	0.0834664
0.753442	0.0884184
0.738913	0.0838918
0.772963	0.100546
0.745689	0.0849846
0.123698	0.00252655
0.628379	0.0645253
0.769348	0.0908622
0.749433	0.0712413
0.0241295	0.00104982
0.379265	0.00965006
0.704158	0.0971386
0.753695	0.0947061
0.0399191	0.000384659
0.421691	0.00878758
1.19209e-07	-8.70132e-05
0.145397	0.0159633
0.198195	0.0120002
0.580841	0.0684314
0.348935	0.0436404
0.139571	0.00675996
0.201346	0.0252908
0.578913	0.0565531
0.472729	0.0253956
0.526524	0.089003
0.618331	0.0743789
0.72173	0.0923039
0.194296	0.00243922
0.540964	0.0359181
0.527718	0.0342901
0.515531	0.0391401
0.546325	0.0320948
0.0144311	-0.00023676
0.105653	0.0114117
0.588811	0.0783805
0.502094	0.0366851
0.491697	0.0121244
0.356	0.00686928
0.106181	0.00275484
0.618517	0.0121941
0.393376	0.0168628
0.272298	0.00453166
0.523325	0.0564217
0.138764	0.00913017
0.866174	0.1428
0.854463	0.110329
0.729299	0.0613075
0.596058	0.012956
0.384871	0.0769959
0.362455	0.0571137
0.180004	0.052198
0.0428358	0.00983511
0.114085	-0.000624839
0.29001	0.00120399
0.0905535	-0.000542264
0.518215	0.0858502
0.589105	0.0590587
0.619836	0.072958
0.67995	0.0837513
0.69617	0.0817633
0.436566	0.0223248
0.657864	0.0617815
0.634296	0.0731546
0.638752	0.0770319
0.00949305	-1.85592e-05
0.0238777	0.00116954
0.128792	0.0280693
0.260189	0.012866
0.396395	0.0203507
0.280797	0.0111505
0.246154	0.0103531
0.337166	0.0296475
0.0401362	0.00529514
0.0262042	0.000410743
0.415942	0.0213363
0.354656	0.0125124
0.312296	0.0144055
0.436649	0.0345385
0.553306	0.0502615
0.0610677	0.00659284
-0.034958	0.00349769
0.529651	0.00254808
0.339021	0.0208128
0.45066	0.0707595
0.511706	0.0511083
0.508387	0.0151315
0.6183	0.0289244
0.791836	0.0301811
0.173951	0.000758986
0.412746	0.0210893
0.684919	0.0700239
0.655256	0.0829737
0.63709	0.0754639
0.559849	0.0094964
-1.19209e-07	0.00672168
0.470068	0.0669508
0.641841	0.0481433
-0.00216961	0.00110705
-0.0109878	-0.00112228
0.0278081	0.00135391
0.319091	0.0119618
0.578381	0.0237797
0.587969	0.0138344
0.700399	0.0537149
0.66399	0.0671523
-0.484054	0.0179934
0.312011	0.00762175
0.377716	0.0149983
0.475863	0.0350233
0.519484	0.0187471
0.165471	0.00736271
0.672804	0.053988
0.711584	0.0423628
0.76468	0.109033
0.274777	0.011127
0.358008	0.0308847
0.348297	0.0117966
0.0938234	0.00493601
0.512908	0.0432507
0.339353	0.0221761
0.287438	0.00830772
0.537816	0.0233155
0.636854	0.0404812
0.64814	0.0306247
0.539678	0.062645
0.767754	0.128241
0.232452	0.0150882
0.741712	0.0525841
0.764334	0.0857665
0.792435	0.100082
0.24284	0.0233494
0.348218	0.0440616
0.343417	0.0142767
0.276485	0.0252462
0.536546	0.0317407
0.609879	0.061211
0.538848	0.0616946
0.0834671	0.0135678
0.2277	0.0139868
0.47748	0.0338213
0.448274	0.0186903
0.583605	0.0237121
0.770131	0.0414717
0.69374	0.0477176
0.627816	0.0796071
0.209944	0.00362944
0.448143	0.0286971
0.68133	0.0656201
0.766468	0.0688671
0.821562	0.142483
0.742534	0.0629488
0.67669	0.0756412
0.279462	0.0166759
0.250346	0.0120032
0.00310725	0.00163532
0.635253	0.0545086
0.753342	0.0605773
0.730719	0.0854794
0.323585	0.0323388
0.510526	0.0463761
0.209826	0.0169181
0.812877	0.100336
0.765407	0.09246
0.594146	0.0703423
0.641259	0.0440475
0.83665	0.117776
0.793198	0.119318
0.622982	0.0589532
0.632472	0.0553236
0.6245	0.0329964
0.609496	0.0321226
-0.0363626	0.00422295
0.207106	0.0285951
0.351101	0.0430286
0.315774	0.0337312
0.490774	0.0482279
0.515107	0.0470966
0.646019	0.0565625
0.63267	0.0287866
0.525674	0.0390062
0.348218	0.0332525
0.064384	0.0037942
0.100882	0.00792526
0.515961	0.0370821
0.471565	0.0483752
0.484346	0.0441304
0.607032	0.0275471
0.561329	0.0262006
0.569934	0.0348323
0.50367	0.0300188
0.524745	0.0326391
0.434692	0.0241238
0.134256	0.00893783
0.176488	0.00422534
0.4236	0.0132891
0.650335	0.0344907
0.608189	0.0391757
0.707387	0.0665927
0.585785	0.0648567
0.635241	0.0707186
0.451295	0.0648785
0.182727	0.0186036
0.280533	0.0293655
0.173125	0.0131334
-0.147802	-0.000292421
0.65826	0.0637122
0.66672	0.0637109
0.780203	0.0645461
0.827932	0.0492717
0.768178	0.0350307
0.739541	0.086233
0.672855	0.0987682
0.199144	0.0204733
0.371167	0.0327679
0.424639	0.0229857
0.145262	0.0196831
0.0873954	0.0163978
0.773246	0.0704921
0.773479	0.0669054
0.793415	0.0547611
0.799122	0.0587381
0.702436	0.0644556
0.651706	0.0612035
0.684272	0.100553
0.542431	0.030756
0.430248	0.0362362
0.0814943	0.0121415
0.185643	0.0167059
0.597651	0.0430515
0.791658	0.0873469
0.751174	0.066586
0.699972	0.0411415
0.731516	0.0653115
0.704122	0.0529427
0.563936	0.0546596
0.560473	0.0391
0.598361	0.0660704
0.572936	0.0246938
0.827375	0.127737
0.604076	0.0425827
0.65511	0.0531945
0.372498	0.00105032
0.62216	0.0283321
0.713357	0.0383641
0.650274	0.0495246
0.660828	0.0381375
0.21122	0.000715311
0.596561	0.0428592
0.596578	0.0400472
0.253423	0.00581847
-0.104125	0.0022776
0.0633925	0.0184634
0.218571	0.0346252
0.316881	0.03309
0.52865	0.047032
0.639083	0.0610506
0.699401	0.06229
0.599153	0.055325
0.593528	0.0433341
0.535364	0.058522
0.187017	0.00331419
0.0429633	0.00508076
0.205512	0.0117984
0.472261	0.0481166
0.491096	0.0544623
0.520775	0.0325285
0.354497	0.00201583
0.476854	0.0208082
0.563428	0.0491648
0.600493	0.061414
0.503436	0.0522785
0.190644	0.00328604
0.0645794	-0.000220556
0.106226	0.00985976
0.258397	0.00463938
0.696639	0.0419635
0.508773	0.0371918
0.54522	0.0305785
0.453481	0.0633942
0.268092	0.0261763
0.220856	0.0166342
0.253726	0.0230613
0.306072	0.00814428
0.0973315	0.00222826
-0.373331	-0.000338158
0.382814	0.0298554
0.534731	0.0444195
0.38106	0.0214922
0.222279	0.0189408
0.294669	0.0119309
0.331019	0.0204629
0.254448	0.0212293
-0.395574	0.021685
-1.72122	0.0149839
0.687014	0.0421918
0.510609	0.0244805
0.577561	0.0436562
0.396886	0.0331595
0.453542	0.0267268
0.630868	0.0707794
0.475631	0.0531534
0.447865	0.0542629
0.424301	0.0216207
0.260444	0.016225
0.187311	0.00397039
0.178303	0.0107554
0.195958	0.0129348
0.748185	0.0450027
0.695601	0.0244635
0.776492	0.0830093
0.649225	0.0579286
0.516652	0.0651964
0.649035	0.0901273
0.476165	0.015523
0.464371	0.0493343
0.270636	0.00297204
0.762474	0.0650237
0.803648	0.105221
0.735488	0.0518256
0.753353	0.0542424
0.516387	0.0233064
0.53671	0.0336491
0.686857	0.0548492
0.664119	0.0310299
0.833888	0.146635
0.780561	0.117076
0.115041	0.00471733
0.625455	0.0397579
0.712972	0.0581822
0.235666	0.00927215
0.543409	0.031141
0.599787	0.0304255
0.297832	0.00560772
0.762422	0.105478
0.757979	0.0650639
0.698533	0.115424
0.735093	0.100644
0.720304	0.0624475
0.689924	0.0480699
0.727671	0.0894574
0.650508	0.0474403
0.38189	0.00519641
0.316748	0.0160292
0.122956	0.00233503
0.614194	0.0307627
0.03136	-0.0010553
-0.0146633	0.00120666
0.225499	0.0327754
0.188392	0.0337993
0.474694	0.0457891
0.526248	0.0523117
0.571412	0.0511882
0.444154	0.025169
0.697789	0.058922
0.747518	0.0738885
-2.30714	0.00152161
0.509775	0.0410103
0.449484	0.017597
0.212014	0.0268666
0.433726	0.0450161
0.415151	0.0213614
0.417604	0.000292517
0.792763	0.0560068
0.76537	0.0797773
0.640502	0.0872524
0.614645	0.07332
0.457596	0.0178057
0.741821	0.0684049
0.716774	0.0628788
0.592454	0.0704628
0.588905	0.0274226
0.250632	0.0157165
0.25639	0.0141703
0.0434353	0.00254318
0.0921412	0.0089681
-0.0349653	0.00170396
0.32132	0.00293857
0.411245	0.0494436
0.482376	0.0308837
0.27251	0.0209716
0.278375	0.0128148
0.229219	0.0159957
0.312878	0.0317725
0.285409	0.0295167
0.223373	0.018363
0.43691	0.0273439
0.420355	0.0612146
0.457597	0.0251055
0.295927	0.0176779
0.472684	0.0250002
0.462704	0.0401624
0.00471723	0.00109069
0.210446	0.0188615
0.336551	0.0164747
0.232921	0.0172133
0.0280915	0.00170706
0.446296	0.0140166
0.584034	0.0758975
0.642957	0.0504652
0.586524	0.0753131
0.538145	0.0396424
0.597637	0.0476263
0.65613	0.0421245
0.501105	0.0246082
0.219904	0.00474391
0.0588488	0.00486154
0.579171	0.0436016
0.704038	0.104606
0.724259	0.0626943
0.544581	0.0368016
0.591534	0.0451141
0.723964	0.049199
0.166973	0.00585347
0.836002	0.0771791
0.807307	0.106606
0.782562	0.043197
0.536632	0.0143349
0.533456	0.0285083
0.596316	0.0601771
0.708336	0.0616233
0.836305	0.114517
0.850269	0.128121
0.380923	0.0164362
0.420411	0.022483
0.573898	0.0656272
0.697906	0.055703
0.733001	0.0345935
0.613834	0.0320961
0.518282	0.0201808
0.612853	0.0544178
0.620281	0.0162991
0.705081	0.0778496
0.698862	0.0767154
0.697716	0.036226
0.585884	0.0476502
0.61672	0.0524224
0.250864	3.97476e-05
0.567537	0.0293352
0.705949	0.0533768
0.726913	0.0774024
0.698992	0.0951873
0.649977	0.0603128
0.669504	0.0484565
0.595772	0.0331487
0.634382	0.025542
0.575836	0.00527905
0.380177	0.00646963
0.69609	0.0446185
0.708527	0.0469721
0.440963	0.0167523
-0.293516	-0.00025312
0.596234	0.0379503
0.557283	0.0235439
0.289153	0.0112025
0.263707	0.0355162
0.476602	0.0469124
0.591722	0.0535556
0.614586	0.0567811
0.50929	0.0519822
0.556222	0.0521078
0.695818	0.0357855
0.589087	0.0410703
0.492593	0.0417388
0.359822	0.030138
0.397594	0.0315158
0.522254	0.0386675
0.48519	0.0236179
0.723553	0.0533257
0.543176	0.052967
0.656853	0.0676784
0.550583	0.0220962
0.587315	0.0523815
0.58945	0.0468945
0.614783	0.0409018
0.200427	0.00752515
0.169566	0.0100009
0.0506324	0.0073643
-0.00385487	0.00208106
0.455946	0.0243073
0.635081	0.0349013
0.626577	0.0337025
0.367576	0.0185966
0.263626	0.00973493
0.289782	0.0136195
0.384591	0.0251494
0.253257	0.0166263
0.233743	0.0208708
0.282127	0.0262704
0.509767	0.0228641
0.657295	0.0654547
0.618773	0.0801512
0.48716	0.0412142
0.330301	0.021915
0.377027	0.0259278
0.384612	0.0100271
0.441107	0.0130639
0.256187	0.0101777
0.1628	0.0211879
0.252668	0.0196232
0.29132	0.0273349
0.228417	0.0127896
0.0913178	6.81521e-06
0.566362	0.0532057
0.672832	0.0671853
0.338087	0.0340698
0.463544	0.0561216
0.476113	0.0523586
0.43426	0.0335211
0.511211	0.0474675
0.682854	0.0466627
0.645347	0.0319525
0.485884	0.0136974
0.0418516	0.00725824
0.095463	0.00676912
0.747942	0.05918
0.801374	0.078994
0.492458	0.0605733
0.524994	0.0356064
0.494124	0.0340134
0.468456	0.0441745
0.522029	0.0570107
0.623143	0.0635338
0.72363	0.050244
0.755983	0.0496324
0.0488688	0.00610999
0.786983	0.0888058
0.837939	0.0885253
0.699392	0.00441474
0.631926	0.0700035
0.461373	0.0228181
0.479851	0.0247331
0.516158	0.0477757
0.616418	0.0675539
0.636841	0.0630493
0.606007	0.0490575
0.671861	0.0523833
0.567208	0.0104579
0.643762	0.0297128
0.86584	0.123053
0.844838	0.0340986
0.424732	0.0382674
0.680996	0.0598467
0.535611	0.0273128
0.507479	0.0309466
0.55552	0.0347952
0.680048	0.0705349
0.636166	0.0507906
0.453055	0.0370446
0.580522	0.0631354
0.367102	0.00458025
0.0206568	0.00645069
0.0635173	0.00260036
0.342552	0.0236894
0.469855	0.0224508
0.540447	0.0298158
0.69616	0.0667146
0.680518	0.0717259
0.602919	0.0620247
0.635003	0.0559008
0.335903	0.000976273
0.666307	0.0918552
0.642853	0.0686818
0.671754	0.0571667
0.0565796	0.00311424
0.488508	0.00261584
0.584614	0.0409059
0.686116	0.0843428
0.666928	0.101218
0.598136	0.0747841
0.611953	0.0424288
1.19209e-07	0.00165081
0.342665	0.00607522
0.693759	0.0731485
0.715302	0.089059
0.716743	0.0715389
-0.46731	-0.000223914
0.0234098	-2.94041e-05
-0.00368547	4.42116e-05
0.202261	0.0160443
0.489169	0.020887
0.318043	0.0191937
0.480612	0.0364052
0.495994	0.0478686
0.637367	0.0554778
0.648695	0.0538321
0.677641	0.0463682
0.666477	0.0482094
0.590726	0.0157985
0.465976	0.00962704
0.496051	0.0319735
0.541105	0.0325105
0.70806	0.0417997
0.661605	0.059366
0.529675	0.0187671
0.620432	0.0518425
0.598769	0.0431586
0.478228	0.0637949
0.699655	0.0879436
0.576492	0.059185
0.597487	0.0402921
0.143266	0.00268514
0.444755	0.0214735
0.32769	0.0242292
0.388143	0.0309438
0.250798	0.0177176
0.146411	0.0143717
0.150143	0.024807
0.130047	0.0127518
0.485146	0.0412416
0.681193	0.0911105
5.96046e-08	0.0169274
0.0270298	0.000495921
0.460526	0.021722
0.426569	0.0123697
0.341979	0.0100302
0.467397	0.0303115
0.502511	0.0607776
0.37057	0.0362653
0.29148	0.0130536
0.304046	0.0311695
0.0666232	0.00805403
0.513303	0.0491974
0.701795	0.0786297
0.511035	0.0422371
0.130403	0.00189959
0.452793	0.0427576
0.414543	0.0259094
0.449887	0.0239105
0.342203	0.0126237
0.463108	0.0377302
0.363332	0.0455912
0.177379	0.0134236
0.10448	0.00767639
0.0407704	0.00328067
-0.0132973	-0.000484681
0.679447	0.0565582
0.744638	0.0869117
0.386649	0.00467723
0.489475	0.0565659
0.538151	0.0239396
0.412328	0.0124727
0.224514	0.0317384
0.215214	0.033109
0.0654632	-9.2144e-05
-0.0479929	-6.43206e-05
0.0301633	0.00092483
0.0125276	-0.000634101
0.828423	0.102317
0.710236	0.0140383
0.753744	0.110378
0.515264	0.0599125
0.578932	0.0226667
0.454728	0.0407647
0.573062	0.0237624
0.291931	0.0134544
0.248394	0.0344484
0.765448	0.0159352
0.68921	0.0648602
0.689007	0.0629155
0.706837	0.0556741
0.387679	0.0390704
0.620684	0.0306369
0.620371	0.0298428
0.534629	0.0280079
0.592445	0.0343766
0.651243	0.0528505
0.642075	0.0304874
0.649122	0.0544894
0.599764	0.0392191
0.439612	0.0205659
0.50982	0.0210264
0.628627	0.0255584
0.688059	0.0342638
0.59999	0.0182225
0.665466	0.032591
0.632882	0.0393403
0.324685	0.00338936
0.617682	0.0267792
0.606488	0.041176
0.689706	0.0677171
0.696048	0.0626357
0.150064	0.00237737
0.570794	0.0183703
0.687968	0.0704687
0.760613	0.10781
0.707384	0.0603242
0.293272	0.00511913
0.22446	0.000981005
0.0406514	-0.000571648
0.621962	0.0212928
0.656837	0.02818
0.538587	0.01887
0.358851	0.00548415
0.508392	0.0305308
0.324426	0.00698522
0.544141	0.0843971
0.518777	0.0812373
0	0.0338957
0.522191	0.0349194
0.175844	0.0150934
0.459161	0.0164373
0.40559	0.0301901
0.487047	0.0476446
0.382245	0.0415318
0.465438	0.0628427
0.54418	0.0840151
0.325427	0.0471854
0.0851533	0.00162473
0.0251378	-0.000181223
0.489626	0.0300008
0.297621	0.00606231
0.445536	0.00755599
0.628074	0.0385331
0.525582	0.0759419
0.448984	0.0662934
0.419661	0.0630165
0.228166	0.040521
0.645429	0.054776
0.508691	0.0261985
0.151571	0.0032602
0.190758	0.0045477
0.451798	0.0529698
0.165698	0.00313464
0.521882	0.0276967
0.526115	0.0240848
0.437825	0.0743392
0.29986	0.0407345
0.123577	-0.000880711
-0.245659	-0.000995108
0.6537	0.0475184
0.498395	0.0193826
0.0191947	0.00173586
0.644575	0.086169
0.567416	0.0457429
0.424134	0.0627477
0.297932	0.0417805
0.158028	-0.000244035
0.0100889	-0.00111162
0.051701	-0.0012133
0.649567	0.0214
0.0387598	0.000515609
0.787421	0.122025
0.767535	0.0980234
0.498158	0.0319289
0.646256	0.0582224
0.740447	0.0989728
0.802517	0.104017
0.654529	0.0441192
0.0341825	0.00390483
0.410193	0.0241517
0.571081	0.0574537
0.549511	0.031964
0.621099	0.0437948
0.455815	0.0168359
0.250701	0.00536444
0.221204	0.0271738
0.503452	0.0552903
0.580797	0.0560672
0.679489	0.046047
0.578272	0.0241051
0.0932968	-0.000765753
0.206138	0.00557811
0.524011	0.0200549
0.683228	0.0803984
0.782655	0.0934597
0.433216	0.00342707
0.0237916	0.00227271
-1.19209e-07	0.00396577
0.436771	0.0122491
0.464278	0.0137917
0.349378	0.0120741
-1.19209e-07	0.00147322
0.134022	0.0208452
0.0882098	0.00854616
0.358822	0.0194498
0.352983	0.0204532
0.186036	0.0909062
0.0879466	0.0511961
0.277422	0.0169741
0.287582	0.0206365
0.429705	0.0334753
0.330388	0.0308318
0.4631	0.0386444
0.408981	0.0210899
0.420776	0.0196616
0.399119	0.0300036
0.300912	0.0562287
0.027344	0.0166699
0.303668	0.0254611
0.0586869	0.000161474
0.483705	0.0397799
0.267513	0.00405581
0.496778	0.0250255
0.545786	0.0464961
0.438313	0.0630183
0.47311	0.0581032
0.457194	0.0244722
0.382418	0.0201778
0.0455344	0.000614994
0.425317	0.0189709
0.567694	0.061514
0	0.0297779
0.560226	0.042853
0.0296772	-1.70821e-05
0.408673	0.0279743
0.365792	0.046698
0.2343	0.0472138
0.148052	0.0138547
0.170309	0.0221169
0.291105	0.0698358
-1.19209e-07	0.0204657
2.98023e-07	0.0167872
0.322336	0.0124248
0.161741	0.0330543
0.549416	0.0658693
0.691995	0.070659
0.602581	0.0210202
0.0333521	0.000140798
0	0.00529534
0	0.000989023
0.00363135	-0.00137948
0.0153763	-0.000229814
0.010342	-0.000365235
0.0191621	0.000223551
0.0049035	0.000742737
0.0496659	0.00331352
0.333727	0.0086265
0.641089	0.0168152
0.0194737	7.10342e-05
0.168122	0.00525846
0.0244032	-0.000533231
-1.19209e-07	0.00146831
0.117376	0.00883774
3.57628e-07	-9.87701e-05
0.0355708	7.76179e-06
0.0176213	0.000488202
0.0112715	-0.000977119
0.291193	0.0759478
0.45433	0.0681025
0.444552	0.0186274
0.0629952	0.000483684
0.00808316	3.48336e-05
0.248418	0.00162215
0.0150186	-0.000839833
0.0624378	0.000720992
0.0581959	-0.00132956
0.0153193	-0.00107854
0.0206355	0.000842119
0.0417135	0.000207779
0.0129487	0.00019386
0.0183691	-9.25362e-05
-0.00188899	-0.000220635
0.0523995	0.0114239
0.115663	0.0742009
0.200189	0.0645806
0.15508	0.0324435
0.723809	0.0207598
0.073638	0.00374854
0.204647	0.0186922
0.119584	0.0604853
0.719219	0.0902784
-0.934436	-0.000456189
0.770463	0.0925123
0.160263	0.0143443
-0.101923	-0.000701361
0.35228	0.00736805
0.591247	0.014002
0.554199	0.0044933
0.0271136	-0.000101403
0.475873	0.00147443
0.562848	0.0508891
0.0735894	0.00357572
0.148167	0.00976204
0.315349	0.00830782
0.0668822	0.00752306
0.279337	0.0373211
0.240959	0.0119662
0.0478334	0.00454613
0.382668	0.0249025
0.191824	0.00128242
0.556506	0.0482084
0.0982404	0.00654142
0.683539	0.0723313
0.402229	0.0337173
0.580075	0.0636079
0.337146	-0.00122145
0.346259	0.00749029
0.0715876	-0.000933456
0.0835559	0.00635546
-0.12952	0.000781418
0.263086	0.00841829
0.0482761	-0.000590291
-0.0376272	-0.000835895
0.568482	0.0443547
0.00566465	-0.000636102
0.252331	0.00451264
-0.000570297	-0.000220955
-0.032771	0.00663086
0.112646	0.00404744
0.0811117	-0.000689091
0.0627146	0.01387
0.00717187	0.00236113
0.0307562	-0.000336168
0.0694945	0.0424248
-0.0194478	0.00493398
-0.146226	-0.00152294
0.305931	0.0604899
0.323164	0.0296846
0.424582	0.0337836
0.366031	0.0536114
0.196272	0.00422888
-0.00887418	-0.000412988
-0.0479707	-0.000830608
0.0936905	0.00152205
0.0862188	0.00715711
0.133136	0.000149463
0.366944	0.0084293
0.217582	0.00484202
0.0607684	0.00272448
0.0713351	0.000197427
0	0.00275446
0.186894	-0.00103909
0.544042	0.0408394
0.56935	0.0221312
0.102866	0.00691299
0.331298	0.00409351
0.106639	-0.000399917
0.0119038	-0.000377892
0.0757789	0.000267724
0.169179	0.0406477
0.465648	0.0419416
0.194589	0.0101548
0.0277796	-0.00133125
0.322618	0.0403835
0.656481	0.0499552
0.452761	0.0137073
0.0170096	-0.000724346
0.245681	0.0162701
0.116847	0.00243453
0.172591	0.00313062
0.190115	0.00315044
0.27303	0.0137646
0.0558085	0.00440184
0.0129739	-0.00114944
0.268739	0.0104902
0.0262234	-9.91993e-05
0.542259	0.0462198
0.336583	0.00811722
0.0211129	-0.000711951
0.198655	0.00205162
0.582564	0.102505
0.738036	0.129081
0.772679	0.0621967
0.119662	0.00212895
0.23397	0.000717776
0.16173	0.00636512
0.744686	0.0820632
0.661082	0.0281232
0.473037	0.00535579
0.0707682	0.00248639
0.076902	-0.000176782
0.23854	0.00727426
0.306144	0.0105565
0.0562747	-0.000269317
0.0712376	-0.000131042
0.319122	0.00937262
0.0808472	0.0135605
-0.0294845	-0.000277849
0.49037	0.0106625
0.477313	0.0395096
0.10346	0.0289577
0.608061	0.079715
0.623728	0.0874359
0.0611805	0.00894448
0.540315	0.0532422
0.607643	0.0966527
0.552194	0.0288626
0.511204	0.0326011
0.713117	0.116952
0.245887	0.0289873
-0.0316968	0.00288619
0.176935	0.0146105
0.317883	0.0299272
0.546976	0.0667887
-0.0287242	0.00218546
0.749484	0.10154
0.692169	0.0745159
0.549374	0.047369
0.429679	0.00665424
0.0563638	0.0310266
0.374271	0.0229291
0.0199746	0.000688912
0.158475	0.00334346
0.168031	0.0351229
0.608004	0.0823846
0.144464	0.0163872
0.128265	-0.000628997
0.135291	0.00909919
0.660875	0.050992
0.695084	0.173759
0.793827	0.175646
0.768504	0.101159
0.272332	0.00590208
0.276962	0.0026928
0.173355	0.0265958
0.703377	0.0474476
0.672011	0.0468273
0.74982	0.131179
0	-0.000615539
0.243955	-0.000569589
0.191137	0.00192542
0.0146855	-0.000898348
0.705516	0.0920222
0.118235	-0.000944383
0.127464	0.0140353
0.044064	0.00157435
0.484794	0.0935515
0.717363	0.141633
0.494433	0.0373847
0.305028	0.0294867
0.198122	0.0100453
0.577055	0.0970238
0.548321	0.0973509
0.579719	0.0758721
0.50597	0.0885398
0.686222	0.116446
0.57232	0.0604915
0.449398	0.0148463
0.0973912	0.00873159
0.106597	0.0129928
0.192277	0.0194378
0.254678	0.0410877
0.349476	0.0377025
0.33686	0.0214248
0.577654	0.069284
0.492456	0.0636641
-1.71436	-0.00115512
0.661782	0.085427
0.596	0.088666
0.0841469	0.0145764
-0.0419467	-0.000523872
0.191613	0.00147401
0.690091	0.0917625
0.492197	0.0306046
0.53784	0.0162002
0.227392	0.0078659
0.444845	0.0248428
0.0101793	0.000830106
-0.0757865	-0.000650875
0.685018	0.0851324
0.521178	0.0304605
0.563224	0.0799057
0.527982	0.097098
0.372729	0.0383649
0.222798	0.00788889
0.756283	0.0911482
0.83418	0.120307
0.665585	0.110236
0.50444	0.104423
0.675856	0.11159
0.798606	0.165173
0.79014	0.140106
0.58672	0.0438799
0.240445	-0.00204134
0.653217	0.0163463
0.810622	0.120382
0.707224	0.0810472
0.629012	0.0776146
0.642915	0.116473
0.711734	0.085859
0	-7.07779e-05
0.0824383	-0.000308695
0.502277	0.0403408
0.519111	0.0332621
0.844539	0.167463
0.79542	0.118938
0.403135	0.0733009
0.010681	-0.000244136
0.190687	0.0261885
0.369702	0.0836705
0.521092	0.111826
0.679088	0.168115
0.855673	0.149008
0.723622	0.0862346
0.619579	0.110849
0.612005	0.0906103
0.63494	0.108152
0.592352	0.11637
0.574277	0.0646378
0.325717	0.0128672
0.127567	0.000930671
0.361563	0.00295007
0.638767	0.018193
0.82752	0.077048
0.654661	0.0475943
0.526848	0.0407976
0.0740488	-0.000243866
0.0838978	-0.00104595
0.514301	0.0349317
0.651563	0.0586417
0.639927	0.0726165
-1.84726	-0.000288331
0.42806	0.0176237
0.260366	0.0227248
0.0457446	0.00306786
0.298861	0.0107974
0.245899	0.00363771
0.395821	0.008058
0.136362	0.000377585
-1.07071	0.0336247
0.292275	0.0141891
0.146537	0.00125844
0.260966	0.0011803
0.308509	0.00618473
0.166439	-0.000314937
0.15699	-0.000127875
-0.0796703	-0.00125196
0.0365958	-0.000478569
0.269704	0.019773
0.15549	0.00971752
0.000173569	-0.00121915
-0.0578859	-0.000139996
0.687895	0.091157
0.578815	0.0762766
0.219033	0.018961
0.178484	0.0204217
0.12693	0.00661283
0.715623	0.0836952
0.489508	0.0551577
0.675912	0.0988278
0.380919	0.0290793
0.534971	0.0638698
0.47123	0.0466509
0.394637	0.0177672
0.76717	0.0986554
0.879933	0.140975
0.835439	0.127682
0.681888	0.075641
0.551163	0.106919
0.687354	0.121128
0.752264	0.112683
-1.19209e-07	0.0113293
0.41107	0.0149717
0.0250767	0.00156542
0.0541245	0.00162761
0.133674	0.0207269
0.710136	0.0432379
0.84429	0.115353
0.769624	0.0856355
0.0871989	0.0177958
-1.19209e-07	0.000830938
0.00918561	-0.000811573
0.17151	0.0414964
0.269874	0.0331289
0.798218	0.167052
0.830807	0.145644
0.671526	0.115686
0.312389	0.0491591
0.754541	0.109992
0.836431	0.167902
0.779915	0.163251
0.578577	0.0798243
0.428951	0.130708
0.327966	0.084057
0.350566	0.0731977
0.318365	0.138162
0.202618	0.0453178
0.418666	0.096248
0.419834	0.0884333
0.569077	0.0677732
0.391894	0.0175178
0.701568	0.0827915
0.863161	0.0364887
0.854581	0.0654878
0.720514	0.0782559
0.123634	0.00350883
0.159095	0.000950931
0.0663614	-0.00142388
0.00824958	-0.000765901
0.275308	0.0127702
0.547755	0.0275961
0.699412	0.0385422
0.466764	0.0433467
0.68821	0.0751423
0.758086	0.0818573
0.345163	0.00843777
0.351144	0.0247342
0.182073	0.0264916
-0.0107123	-0.000220567
0.260092	0.00769187
0.199447	0.0179115
0.0354881	0.00303305
0.595117	0.0377344
0.476685	0.038169
0.20314	0.000770512
0.0894271	-0.000723533
0.157781	0.00499932
-0.492862	0.00466324
0.565571	0.056807
0.215181	0.0144947
-0.00840652	-4.40074e-05
0.0979245	0.0179837
0.712656	0.060432
0.375054	0.034146
0.583208	0.089056
0.274827	0.00974768
0.252198	0.0601033
0.54392	0.0842124
0.669079	0.0926573
0.806517	0.110224
0.48733	0.0731328
0.428739	0.0576324
0.464647	0.079096
0.486422	0.0734356
0.356997	0.00513639
0.66474	0.103082
0.635608	0.0663252
0.752155	0.119201
0.590149	0.105846
0.601461	0.0487315
0.749533	0.158753
0.789081	0.144369
0.61794	0.0358318
0.48487	0.00689393
0.298633	0.00772513
-0.140895	-0.000661473
0.408681	0.0069232
0.270321	0.0132052
0.190599	0.00167188
0.581834	0.00354047
0.644377	0.00997013
0.755291	0.0311408
0.674819	0.11105
0.321152	0.00499245
0.72501	0.127057
0.780639	0.127482
0.612159	0.0325765
0.183724	0.00202808
0.221531	0.00397752
0.0341195	-0.000471906
-0.331621	-0.00123324
-1.19209e-07	0.0062017
0.44027	0.0473629
0.576436	0.0996551
0.0388138	0.00224799
-0.0298063	-0.00106545
0.571175	0.0563916
0.698658	0.122378
0.701803	0.139725
0.0940357	0.0223662
0.0568923	0.0199543
0.575533	0.0278925
0.771965	0.168503
0.735333	0.172062
0.0533971	0.0630872
0.199605	0.10698
0.239458	0.0710458
0.123332	0.0655724
0.141205	0.0197694
0.16365	0.0374822
0.087893	0.0150391
0.216488	0.00255332
0.463647	0.00581995
0.606187	0.0311801
0.724431	0.0708274
0.727974	0.111263
0.488428	-0.000426788
0.693361	0.040188
0.75131	0.0735571
0.748016	0.067928
0.200324	0.00473503
0.121926	0.003083
0.035019	0.000566183
0.000912011	-0.000466476
-0.229525	0.000322567
0.629574	0.0227708
0.419203	0.0102517
0.451887	0.0712822
0.800396	0.121392
0.359929	0.0148556
0.199934	0.0171731
0.31141	0.00759149
0.0732232	0.00427905
0.509216	0.0207989
0.370259	0.0111833
0.375673	0.00764842
0.182845	0.00641357
0.629955	0.0889327
0.805762	0.137094
0.854422	0.0827298
0.524606	0.056033
0.296324	0.0168998
0.377921	0.00342559
0.561081	0.0950051
0.716322	0.141443
0.777093	0.128366
0.677244	0.0995621
0.54955	0.0189358
0.286243	0.056157
0.648218	0.0549781
0.658437	0.0655015
0.328726	0.054423
0.638151	0.122837
0.687814	0.0922531
0.347695	0.00457243
0.0022552	0.000275758
0.72251	0.0971626
0.742783	0.0913096
0.350533	0.037379
0.788625	0.110368
0.673126	0.0575611
0.635712	0.0557258
0.484329	0.0108298
-0.100437	-0.00161895
0.0335229	-0.00100918
0.117887	-0.000531578
0.708825	0.018744
0.859689	0.09601
0.793511	0.119002
0.357952	0.0729633
0.790732	0.134348
0.613417	0.0447379
0.167838	0.00202436
0.00880098	-0.00146407
0.0439796	0.00272363
0.0277491	0.000537828
0.0316694	0.000756766
0.783823	0.0411056
0.816149	0.109293
0.594249	0.101772
0.609071	0.0134428
0.785942	0.0535231
0.500575	0.0104431
0.581061	0.109559
0.762625	0.0796752
0.64407	0.0549203
0.662541	0.0397885
0.665352	0.14888
0.72465	0.153805
0.53753	0.0519891
0.69463	0.168811
0.655666	0.117634
0.042453	0.000965817
0.0264886	0.0100042
0.0283008	0.00154323
0.615262	0.061974
0.57146	0.0742483
0.165287	0.02897
0.303977	0.0556204
0.581796	0.0823801
0.452762	0.0340056
0.00572276	0.000455906
0.137296	0.000753086
0.565523	0.038548
0.384942	0.0141917
0.290476	0.00169694
0.21349	0.00280534
-0.148773	0.000481113
0.418541	0.0260594
0.459474	0.0721808
0.626078	0.0450031
0.583145	0.0705638
0.137663	0.0134481
0.292685	0.0268541
0.432747	0.0435075
0.393955	0.0277689
0.413937	0.0160764
0.4027	0.00839914
0.122262	0.00348868
0.63006	0.079131
0.50794	0.0761051
0.439834	0.0410757
0.424975	0.0339378
0.234987	0.0306337
0.318005	0.0145506
0.259858	0.00899449
0.71243	0.109695
0.57728	0.0825004
0.629133	0.0316835
0.699699	0.0732512
0.521874	0.0237982
0.606798	0.0444872
0.394259	0.0743303
0.628822	0.0924125
0.798697	0.120771
0.821351	0.15321
0.805499	0.13618
0.772869	0.189952
0.743566	0.174575
0.633865	0.144784
0.672452	0.145307
0.637115	0.0684209
0.599858	0.101786
0.635354	0.080697
0.707264	0.0351167
0.720459	0.0883874
0.63367	0.139552
0.792566	0.165177
0.539607	0.05704
0.71256	0.133714
0.557971	0.0412179
0.271054	0.00413363
-0.00465643	0.000489674
0.0117705	-0.000461885
0.533464	0.00113537
0.118668	-0.000181085
0.163172	0.00777553
0.315187	0.0287045
0.0263017	0.0186849
0.19382	0.0105524
-0.230609	-0.00153338
0.276858	0.00195516
0.119034	0.00602029
0.0728253	0.00323008
0.301064	0.0158582
0.598729	0.0679546
0.31735	0.0148202
0.226953	0.0278091
0.284274	0.0362362
0.304928	0.0144764
0.183249	0.00882264
0.238911	0.00157329
0.586588	0.0897535
0.610004	0.0868616
0.273548	0.00206526
0.692693	0.0903566
0.788605	0.153051
0.660756	0.0618777
0.763978	0.141958
0.312559	0.0120844
0.734846	0.172068
0.508743	0.0529655
0.0673395	0.0262146
0.07407	0.00752635
0.329276	0.0299416
0.223213	0.0260489
0.226698	0.0226882
0.102453	0.00718775
0.584183	0.0675373
0.29464	0.0576369
0.436466	0.021983
0.646762	0.0766424
0.549593	0.0759707
0.435541	0.00299273
0.0044654	0.0132945
0.587701	0.0684474
0.531258	0.0502657
0.475103	0.0944034
0.248623	0.00836594
0.255454	0.0149469
-0.137117	-0.00154993
0.385725	0.0230125
0.0134267	0.0112858
0.565109	0.0965145
0.670849	0.068173
0.0983533	0.00684558
0.232607	0.00577755
0.378004	0.0152744
0.722666	0.0629686
0.693075	0.14931
0.76497	0.167564
0.687638	0.0613794
0.394141	0.00109017
0.0471193	0.00282663
0.00716203	-0.000826039
0.382779	-0.00197532
0.489952	0.0638756
0.634162	0.0948099
0.83166	0.170579
0.699249	0.0579501
-0.0029366	-0.00044074
0.810472	0.135159
0.439703	0.00193264
0.601538	0.0288226
0.536894	0.0329157
0.207781	0.00974179
0.277823	0.0327758
0.175805	0.0115594
0.220639	0.0256132
0.164437	0.00767626
0.464597	0.0633961
0.143636	0.0350308
0.539017	0.0446063
0.346504	0.0473345
0.0230587	0.00634593
0.0856674	8.9135e-05
0.151978	-0.000382439
0.0379044	0.00445247
0.597974	0.115773
0.177326	0.0370892
0.530204	0.0361087
0.0993971	0.00435028
0.350013	0.0184552
-0.0547286	0.00241289
-0.0240579	-0.000774567
0.0051173	0.000531374
0.47195	0.0588656
0.500434	0.0884465
0.563921	0.0367846
0.25343	0.00459507
0.559348	0.0705572
0.342334	0.056477
0.109813	0.0303627
0.246059	0.0197866
0.0605026	0.00261253
[truncated: 7,040 more rows]

## Sheet: 2D
pRF R-squared	Full R-squared
0.204875	0.00677596
0.103706	0.00373953
0.302402	0.00484889
0.244474	0.0206532
0.0648031	0.00958097
-0.303562	-0.005103
0.384498	0.00964802
0.149171	0.00389455
0.0738281	-0.00131536
0.11488	-0.00298017
0.0525157	-0.00311483
-0.106348	-0.00266788
0.239955	-0.00418377
0.0981722	-0.008044
0.0713793	-0.00493545
0.0028789	-0.00510129
0.162421	-0.002326
0.171533	-0.0036957
0.129889	-0.00185857
0.203671	0.00172431
0.432036	0.00519573
0.216593	0.00798995
0.292785	0.0100146
0.128823	-0.00097096
0.38212	0.0205337
0.331724	0.0161079
0.246147	0.00787594
-0.00691283	0.00883467
0.0466658	0.00303609
0.532562	0.0440932
0.614595	0.0491842
0.503391	0.0288506
0.469007	0.0313785
0.539122	0.0778197
0.0330874	-0.005955
0.163462	-0.00106273
0.182995	-0.00384028
0.488803	0.0282822
0.416247	0.0171657
0.356357	0.020297
0.60369	0.0392678
0.251181	0.00303008
0.297663	-0.00172023
0.170993	-0.000607296
0.2518	0.0126366
0.405661	0.0211037
0.409157	0.0253427
0.310936	0.0189052
0.489849	0.0401985
0.504966	0.0219951
0.4854	0.0341639
0.517665	0.0725073
0.35593	0.0229643
0.162949	-0.00418633
0.676838	0.0731786
0.657171	0.098385
0.655358	0.0242264
0.40594	0.0319333
0.565553	0.0683815
0.262757	0.00475874
0.0510831	-0.00706145
0.465084	0.0390924
0.739392	0.0942944
0.60816	0.0137908
0.268362	0.0130769
0.462343	0.0257678
0.562198	0.0323994
0.585528	0.00242505
0.455947	0.010258
0.552717	0.0337823
0.542178	0.072064
0.29404	0.0356797
0.392236	0.00810298
0.553191	0.0437822
0.653464	0.0694313
0.685748	0.0461499
0.348895	0.0097316
0.529165	0.0484037
0.347567	0.0306977
0.153067	-0.0031423
0.634944	0.0870137
0.673489	0.105001
0.663761	0.0396974
0.660941	0.0283482
0.369688	0.0108832
0.665181	0.0969541
0.691528	0.105006
0.162635	-0.00311177
0.0632206	-0.00328842
0.708603	0.0912291
0.739795	0.131534
0.680954	0.0668191
0.000480235	-0.00445652
0.194673	0.034069
0.414403	0.0350705
0.0592161	0.00107527
0.276232	0.00540871
0.44903	0.0150959
0.439876	0.0264603
0.47731	0.0466288
0.498406	0.0980803
0.492352	0.0426683
0.665437	0.0397723
0.665971	0.0508881
0.627065	0.045262
0.679055	0.0586385
0.538028	0.064774
0.645567	0.122756
0.282166	0.0329944
0.354695	0.0129222
0.157731	0.0191567
0.709074	0.0635791
0.72288	0.0675379
0.0309092	-5.3225e-05
0.556746	0.0379371
0.355805	0.011713
0.526116	0.0804442
0.67363	0.0815128
0.59514	0.0284394
0.338727	0.00060598
0.734294	0.092476
0.668894	0.0532946
0.0160757	0.00478425
0.0700806	-0.00213971
0.252879	0.0144107
0.452773	0.0529576
0.332917	0.0272927
0.686626	0.0640531
0.727724	0.0253117
0.42522	0.0415542
0.116462	0.0148437
0.553678	0.00629314
0.121055	-0.0049889
0.635049	0.122691
0.715743	0.112982
0.737568	0.0980953
0.756782	0.137084
0.63836	0.05851
0.014331	-0.000618605
0.324574	0.0644575
0.304611	0.0125868
-0.00983167	-0.00419662
0.129006	0.0396333
-0.0529983	-0.00247969
0.42432	0.0334339
0.652169	0.0545687
0.583373	0.0731468
0.479527	0.0897602
0.695959	0.118521
0.224797	0.0156933
0.453098	0.0386672
0.240598	0.00423822
0.727399	0.0434999
0.47125	0.0345509
0.734211	0.149822
0.690515	0.128607
0.629057	0.134387
0.656338	0.107321
0.308768	0.015684
0.7001	0.0658472
0.725301	0.0897236
0.593288	0.0160637
0.642233	0.132778
0.736807	0.126867
0.483067	0.0516116
0.245754	0.0069594
0.439869	0.0269071
0.59991	0.0596707
0.742497	0.103283
0.763477	0.0562848
0.208189	-0.00396605
0.160153	0.0176924
0.219011	0.0342008
0.261903	0.0206369
0.221667	0.000737006
0.249257	-0.000206069
0.734974	0.0859275
0.73388	0.0629537
0.545064	0.0219495
0.0459757	0.00685547
0.0234275	0.00437086
0.415963	0.0518789
0.330005	0.02843
0.30416	0.0196986
0.750834	0.0754116
0.699662	0.0392637
0.846632	0.183335
0.325037	0.0153601
0.42508	0.0274002
0.386824	0.0104045
0.698742	0.0678864
0.717565	0.0444093
0.763502	0.0971889
0.654018	0.0990168
0.591876	0.0880248
0.699858	0.104075
0.743004	0.126707
0.591657	0.160095
0.529743	0.0345071
0.353428	0.157705
0.0360031	0.0133697
0.0323167	0.0179362
0.0382591	0.0381492
0.00550008	-0.0038664
0.0473464	0.00219243
0.314608	0.0184659
0.467389	0.0470924
0.202826	0.0127848
0.0781252	0.0149152
0.127503	0.0356247
0.415717	0.0218867
0.724762	0.0517978
0.538923	0.0342856
0.500975	0.0377128
0.706588	0.153921
0.753011	0.183092
0.459658	0.0130379
0.718951	0.0996448
0.511238	0.0208277
0.643382	0.0985292
0.73041	0.158166
0.619338	0.0605214
0.180557	0.00255622
0.0693203	0.00362838
0.239311	0.00636589
0.30871	0.00627648
0.652336	0.0703447
0.818558	0.0906901
0.308028	0.0141997
0.781202	0.158744
0.709831	0.0900053
0.234753	0.00422574
0.566277	0.0589011
0.47258	0.0410994
0.363726	0.0285094
0.304726	0.0136562
0.278147	0.0219773
0.172546	-0.000780468
0.0228216	-0.0031627
0.677929	0.0680187
0.801506	0.0897067
0.650021	0.018728
0.782617	0.126632
0.466818	0.015079
0.320702	0.0247976
0.478182	0.0491129
0.316171	0.0179767
0.132498	0.0319295
0.327036	0.0169024
0.765247	0.0535187
0.693133	0.042804
0.310187	0.0135393
0.751458	0.11322
0.473792	0.0381669
0.270452	0.00545366
0.425351	0.0164958
0.395654	0.0114181
0.676665	0.106625
0.53441	0.0703084
0.419779	0.00166224
0.334048	0.0312124
0.315771	0.0468532
0.666934	0.0808144
0.527852	0.0978367
0.423237	0.0794224
0.616626	0.101713
0.413389	0.0577598
0.754703	0.14891
0.39286	0.124053
0.499687	0.0456077
0.183465	0.131924
0.0107169	-0.00247163
0.00902224	0.0019379
0.505516	0.0737506
0.449188	0.0561282
0.540437	0.0691442
0.563478	0.0342687
0.26316	0.0109596
0.581288	0.0378025
0.53314	0.0399853
0.420162	0.0375047
0.263705	0.0462138
0.802687	0.151045
0.716021	0.142966
0.341387	0.00832617
0.777538	0.16894
0.638862	0.0862647
0.387282	0.0327893
0.356569	0.0291058
0.292657	0.0241891
0.797858	0.168392
0.746397	0.173836
0.169287	0.0141902
0.0106152	-0.00207518
0.24322	0.00693361
0.259355	-0.000602371
0.769986	0.163301
0.784006	0.140261
0.617263	0.0645961
0.298325	0.0241903
0.375517	0.0581954
0.351078	0.0454859
0.705506	0.105536
0.777678	0.161897
0.753576	0.131372
0.545614	0.042386
0.539063	0.0478435
0.505336	0.0473218
0.417206	0.0362656
0.559534	0.046893
0.226486	0.0123322
0.0643377	-0.000462396
0.370518	0.0253856
0.787499	0.113255
0.787511	0.0777166
0.0859023	-0.00383304
0.240967	0.0130358
0.722217	0.125223
0.742635	0.140881
0.640792	0.0530291
0.637507	0.0535391
0.528076	0.00887289
0.610192	0.057669
0.624037	0.0481992
0.250831	0.0161444
0.53958	0.0310568
0.828855	0.120246
0.827531	0.0965465
0.5753	0.00856903
0.712539	0.104014
0.516606	0.0851709
0.318711	0.0167086
0.588784	0.038589
0.329168	0.0197439
0.753113	0.0539953
0.650312	0.0348456
0.728645	0.0841343
0.127943	0.0420335
0.2856	0.0044195
0.0118526	0.000327033
0.511969	0.0758758
0.717762	0.0739148
0.480933	0.100651
0.258911	0.00546721
0.513359	0.0884331
0.636314	0.0898954
0.594423	0.0496656
0.389634	0.0393702
0.74878	0.136941
0.741579	0.0644801
0.35941	0.0581772
0.588727	0.0633213
0.0106128	0.0112006
0.00644308	-0.00348176
0.615946	0.0792166
0.340636	0.0161386
0.581355	0.066459
0.487837	0.0666223
0.114236	0.00466843
0.478998	0.042691
0.768443	0.0877853
0.701339	0.137872
0.218586	0.00231338
0.761514	0.178661
0.837817	0.181433
0.830668	0.157227
0.679546	0.0943159
0.567655	0.0773634
0.61705	0.0714979
0.748668	0.177771
0.746538	0.166348
0.547578	0.0751439
0.567097	0.060788
0.473128	0.0628348
0.230123	0.0306849
0.152304	0.00456901
0.780537	0.0992947
0.73249	0.0449612
0.679065	0.0512472
0.772478	0.131222
0.746461	0.110357
0.643023	0.0935858
0.411377	0.0390813
0.632038	0.0841355
0.805231	0.166684
0.693981	0.0914657
0.58554	0.00926823
0.227135	-0.00719557
0.559282	0.064122
0.208964	0.000923962
0.181375	0.0173651
0.77983	0.100812
0.710935	0.0315418
0.647327	0.0332396
0.63912	0.059267
0.614652	0.0821663
0.590802	0.0963182
0.537116	0.053095
0.79844	0.20026
0.596237	0.0488189
0.217191	-0.00188593
0.127237	0.00609126
0.802057	0.107113
0.836483	0.119967
0.767225	0.0531222
0.699662	0.06907
0.764824	0.0941098
0.772642	0.0853625
0.733785	0.0833711
0.666672	0.0546448
0.466899	0.0699231
0.08557	0.0559821
0.5653	0.022776
0.210716	-0.00730514
0.249485	0.00306276
0.475968	-0.00448796
-0.398215	-0.00337195
0.745206	0.0753641
0.78228	0.0670157
0.669397	0.0316778
0.685596	0.120037
0.222723	-0.0048861
0.523842	0.11351
0.750491	0.093296
0.631477	0.0662256
0.33367	0.00454083
0.736922	0.117567
0.481664	0.0625488
0.55941	0.0628673
0.752678	0.103551
0.675633	0.102179
0.749491	0.10654
0.264725	0.0321366
0.680523	0.0607283
3.57628e-07	-0.00319378
0.149973	-0.00204497
-0.343446	0.000365862
0.534594	0.0731912
0.602998	0.0704588
0.491001	0.0599187
0.0497075	-0.00481104
0.450754	0.0527317
0.327739	0.0319575
0.152015	0.0144921
0.616439	0.126955
0.714312	0.075012
0.769133	0.146796
0.391662	0.0283012
0.566173	0.0625945
0.243099	0.0056519
0.327062	0.0539064
0.474012	0.0344466
0.677633	0.137911
0.742766	0.0890837
0.521714	0.0399639
0.703442	0.151892
0.11754	0.0276251
0.602171	0.0341226
0.307561	0.00479511
0.789509	0.120108
0.707986	0.110279
0.74476	0.0803282
0.730688	0.101216
0.814225	0.121891
0.631884	0.0393812
0.0514706	0.0415535
0.130099	0.0668621
0.653907	0.095024
0.569906	0.0252626
0.497069	0.0277952
0.0912545	-0.0055643
0.24138	0.00212356
0.801287	0.122196
0.834195	0.141237
0.771713	0.126381
0.732911	0.0790409
0.723214	0.0685439
0.669636	0.049922
0.498019	0.0142081
0.010042	-0.00309182
0.671976	0.0960079
0.16686	0.0010784
0.498428	0.0209131
0.598878	0.0340044
0.620129	0.100708
0.64882	0.0348779
0.146357	0.00264203
0.0139808	-0.00534225
0.470791	0.0816799
0.634312	0.0685769
0.0537254	0.00265372
0.619297	0.0969663
0.515854	0.0244539
0.575078	0.0746045
0.682693	0.0854523
0.753442	0.0908898
0.738913	0.0895741
0.772963	0.105365
0.745689	0.0871093
0.123698	0.00562409
0.628379	0.072007
0.769348	0.0967293
0.749433	0.0753372
0.0241295	0.000547927
0.379265	0.0139569
0.704158	0.111082
0.753695	0.104785
0.0399191	0.000117994
0.421691	0.00932322
1.19209e-07	-0.0057308
0.145397	0.012175
0.198195	0.00833097
0.580841	0.0741885
0.348935	0.0401702
0.139571	0.00341571
0.201346	0.0242247
0.578913	0.0622122
0.472729	0.023796
0.526524	0.0950396
0.618331	0.0745514
0.72173	0.0946282
0.194296	-0.00146379
0.540964	0.0369466
0.527718	0.0312447
0.515531	0.0452393
0.546325	0.0511537
0.0144311	-0.00325316
0.105653	0.0206399
0.588811	0.0773327
0.502094	0.0342771
0.491697	0.0102288
0.356	0.00480021
0.106181	0.000715125
0.618517	0.0163565
0.393376	0.0248543
0.272298	0.00978723
0.523325	0.0576966
0.138764	0.00363844
0.866174	0.159722
0.854463	0.123445
0.729299	0.087957
0.596058	0.019082
0.384871	0.0778393
0.362455	0.0547122
0.180004	0.0511342
0.0428358	0.00706595
0.114085	-0.00512797
0.29001	-0.000633785
0.0905535	-0.00392218
0.518215	0.0874926
0.589105	0.0609082
0.619836	0.0740176
0.67995	0.085809
0.69617	0.0842268
0.436566	0.0193047
0.657864	0.0634858
0.634296	0.0718699
0.638752	0.0739956
0.00949305	-0.0029097
0.0238777	-3.15199e-05
0.128792	0.027633
0.260189	0.0104016
0.396395	0.0175104
0.280797	0.00935415
0.246154	0.00918824
0.337166	0.0299928
0.0401362	0.000879317
0.0262042	0.00022424
0.415942	0.0227688
0.354656	0.0119527
0.312296	0.0138796
0.436649	0.0357096
0.553306	0.0507586
0.0610677	0.00581393
-0.034958	0.00047721
0.529651	0.00380321
0.339021	0.0272412
0.45066	0.072411
0.511706	0.0507631
0.508387	0.016821
0.6183	0.0242447
0.791836	0.0404485
0.173951	-0.00046577
0.412746	0.0187307
0.684919	0.0688227
0.655256	0.0832083
0.63709	0.0778472
0.559849	0.0101592
-1.19209e-07	0.013797
0.470068	0.068244
0.641841	0.0443984
-0.00216961	-0.00355706
-0.0109878	-0.0075682
0.0278081	-0.00388712
0.319091	0.00671261
0.578381	0.0220166
0.587969	0.00991904
0.700399	0.0494731
0.66399	0.0698489
-0.484054	0.0147453
0.312011	0.00382459
0.377716	0.0117275
0.475863	0.0358178
0.519484	0.0153818
0.165471	0.00484076
0.672804	0.0523768
0.711584	0.0418162
0.76468	0.109208
0.274777	0.00662515
0.358008	0.0301048
0.348297	0.00879641
0.0938234	0.00279458
0.512908	0.0414501
0.339353	0.0172097
0.287438	0.00632927
0.537816	0.0167631
0.636854	0.0401261
0.64814	0.0276554
0.539678	0.0592386
0.767754	0.130419
0.232452	0.012422
0.741712	0.0507128
0.764334	0.0885535
0.792435	0.103367
0.24284	0.0199195
0.348218	0.0396227
0.343417	0.0134099
0.276485	0.0186846
0.536546	0.030139
0.609879	0.0590702
0.538848	0.0661378
0.0834671	0.0102666
0.2277	0.0096209
0.47748	0.0292288
0.448274	0.015954
0.583605	0.0212001
0.770131	0.0400167
0.69374	0.0471333
0.627816	0.0792308
0.209944	-0.000703346
0.448143	0.0249158
0.68133	0.0645231
0.766468	0.0671358
0.821562	0.145355
0.742534	0.0657637
0.67669	0.079096
0.279462	0.015941
0.250346	0.00957983
0.00310725	-0.00206426
0.635253	0.0507338
0.753342	0.0590136
0.730719	0.0853095
0.323585	0.0268328
0.510526	0.0423128
0.209826	0.0133083
0.812877	0.102684
0.765407	0.0966147
0.594146	0.0737992
0.641259	0.0438913
0.83665	0.122654
0.793198	0.128456
0.622982	0.0594899
0.632472	0.0558485
0.6245	0.0312973
0.609496	0.0291671
-0.0363626	0.00432219
0.207106	0.0259334
0.351101	0.0423899
0.315774	0.0318481
0.490774	0.0477819
0.515107	0.0458465
0.646019	0.0563515
0.63267	0.029285
0.525674	0.0452817
0.348218	0.0434908
0.064384	-0.00097999
0.100882	0.00398264
0.515961	0.0321293
0.471565	0.0453351
0.484346	0.0420999
0.607032	0.0268026
0.561329	0.0254114
0.569934	0.0336809
0.50367	0.0285731
0.524745	0.0327879
0.434692	0.0258177
0.134256	0.00618761
0.176488	0.00111307
0.4236	0.0116607
0.650335	0.0320927
0.608189	0.0399605
0.707387	0.0661623
0.585785	0.0620471
0.635241	0.0741971
0.451295	0.0644727
0.182727	0.0167039
0.280533	0.026649
0.173125	0.0116631
-0.147802	-0.00261119
0.65826	0.0612782
0.66672	0.0646161
0.780203	0.0643769
0.827932	0.0492008
0.768178	0.0346
0.739541	0.0862229
0.672855	0.0956531
0.199144	0.0178043
0.371167	0.025784
0.424639	0.0207234
0.145262	0.0137218
0.0873954	0.0122313
0.773246	0.0750936
0.773479	0.0698571
0.793415	0.0528494
0.799122	0.0628862
0.702436	0.0642035
0.651706	0.0624575
0.684272	0.0998326
0.542431	0.0273647
0.430248	0.0333178
0.0814943	0.00567255
0.185643	0.0127274
0.597651	0.0395427
0.791658	0.0952465
0.751174	0.0705105
0.699972	0.0381324
0.731516	0.0716495
0.704122	0.0573232
0.563936	0.0635259
0.560473	0.0364562
0.598361	0.0640906
0.572936	0.0214643
0.827375	0.136818
0.604076	0.0399452
0.65511	0.0508422
0.372498	-0.00177705
0.62216	0.0241744
0.713357	0.0362354
0.650274	0.0408108
0.660828	0.0342996
0.21122	-7.18973e-05
0.596561	0.0433147
0.596578	0.0385163
0.253423	0.00157024
-0.104125	0.00116137
0.0633925	0.016501
0.218571	0.035601
0.316881	0.0332926
0.52865	0.0415887
0.639083	0.0625384
0.699401	0.0628435
0.599153	0.0560542
0.593528	0.045339
0.535364	0.067918
0.187017	0.000388433
0.0429633	0.00309231
0.205512	0.00931208
0.472261	0.045702
0.491096	0.0525367
0.520775	0.0276255
0.354497	0.000244962
0.476854	0.0191691
0.563428	0.0453872
0.600493	0.0715914
0.503436	0.0567987
0.190644	-0.000540272
0.0645794	-0.00392254
0.106226	0.00382822
0.258397	0.000928804
0.696639	0.0411421
0.508773	0.0350812
0.54522	0.0286686
0.453481	0.0536553
0.268092	0.024176
0.220856	0.0164459
0.253726	0.0182793
0.306072	0.00679059
0.0973315	-0.00154761
-0.373331	-0.00279048
0.382814	0.0237863
0.534731	0.046653
0.38106	0.0236166
0.222279	0.0172937
0.294669	0.00482477
0.331019	0.0180717
0.254448	0.0190172
-0.395574	0.0140847
-1.72122	0.00672469
0.687014	0.0432635
0.510609	0.0239563
0.577561	0.0401956
0.396886	0.0296243
0.453542	0.0251714
0.630868	0.0718049
0.475631	0.0544301
0.447865	0.0537726
0.424301	0.0195586
0.260444	0.00836045
0.187311	-0.00264405
0.178303	0.00613732
0.195958	0.00842105
0.748185	0.0498286
0.695601	0.028752
0.776492	0.0852634
0.649225	0.0592004
0.516652	0.0706473
0.649035	0.0898553
0.476165	0.0106789
0.464371	0.0466627
0.270636	7.17839e-06
0.762474	0.0694594
0.803648	0.11344
0.735488	0.0553128
0.753353	0.058006
0.516387	0.0236577
0.53671	0.0301298
0.686857	0.0520428
0.664119	0.036872
0.833888	0.166761
0.780561	0.131031
0.115041	-0.000332027
0.625455	0.0324327
0.712972	0.0570633
0.235666	0.00478585
0.543409	0.0278415
0.599787	0.0279788
0.297832	0.000979971
0.762422	0.103183
0.757979	0.0651686
0.698533	0.113782
0.735093	0.0965134
0.720304	0.0597861
0.689924	0.05218
0.727671	0.0990966
0.650508	0.0561638
0.38189	0.0020169
0.316748	0.0103001
0.122956	-0.00137758
0.614194	0.0280839
0.03136	-0.00531086
-0.0146633	-0.000294453
0.225499	0.0323328
0.188392	0.0295626
0.474694	0.0421417
0.526248	0.0422301
0.571412	0.0439213
0.444154	0.0194602
0.697789	0.0595692
0.747518	0.0762858
-2.30714	-0.00204494
0.509775	0.0392337
0.449484	0.0165624
0.212014	0.0256098
0.433726	0.0361478
0.415151	0.0166795
0.417604	-0.00306302
0.792763	0.0575199
0.76537	0.0836927
0.640502	0.104277
0.614645	0.0896571
0.457596	0.0180886
0.741821	0.0743614
0.716774	0.0673656
0.592454	0.0638804
0.588905	0.0307331
0.250632	0.0152823
0.25639	0.0107629
0.0434353	0.00183871
0.0921412	0.00620024
-0.0349653	0.000637195
0.32132	0.000103811
0.411245	0.0373048
0.482376	0.0274171
0.27251	0.0204607
0.278375	0.00641308
0.229219	0.012809
0.312878	0.0295416
0.285409	0.0295864
0.223373	0.0120802
0.43691	0.0250454
0.420355	0.0567747
0.457597	0.0220613
0.295927	0.0156977
0.472684	0.0220268
0.462704	0.0364285
0.00471723	-0.00176921
0.210446	0.0149121
0.336551	0.0112991
0.232921	0.0109579
0.0280915	-0.00140545
0.446296	0.0200072
0.584034	0.0764119
0.642957	0.0551588
0.586524	0.0746958
0.538145	0.0393592
0.597637	0.0410484
0.65613	0.032634
0.501105	0.0224411
0.219904	-0.000674135
0.0588488	0.00354488
0.579171	0.0458459
0.704038	0.106481
0.724259	0.0627084
0.544581	0.0363207
0.591534	0.0449885
0.723964	0.0464263
0.166973	0.00317179
0.836002	0.089155
0.807307	0.117175
0.782562	0.0511244
0.536632	0.0102155
0.533456	0.0271569
0.596316	0.0599554
0.708336	0.0599495
0.836305	0.142701
0.850269	0.143038
0.380923	0.0104136
0.420411	0.0183981
0.573898	0.0642822
0.697906	0.0539956
0.733001	0.0327875
0.613834	0.0299025
0.518282	0.0180901
0.612853	0.0527375
0.620281	0.00991695
0.705081	0.0686925
0.698862	0.0764465
0.697716	0.03249
0.585884	0.0478244
0.61672	0.0476015
0.250864	-0.00283991
0.567537	0.0312132
0.705949	0.0567148
0.726913	0.0747779
0.698992	0.0911741
0.649977	0.0549991
0.669504	0.0442256
0.595772	0.0280613
0.634382	0.0305067
0.575836	0.00246975
0.380177	0.00429169
0.69609	0.0461945
0.708527	0.0521023
0.440963	0.0146546
-0.293516	-0.00450184
0.596234	0.031516
0.557283	0.0214594
0.289153	0.00910926
0.263707	0.0310732
0.476602	0.0409829
0.591722	0.0467959
0.614586	0.0489676
0.50929	0.0444201
0.556222	0.0445725
0.695818	0.0331965
0.589087	0.0572747
0.492593	0.0386312
0.359822	0.0274233
0.397594	0.0247023
0.522254	0.0292827
0.48519	0.021309
0.723553	0.0605438
0.543176	0.0762565
0.656853	0.0837614
0.550583	0.0235382
0.587315	0.0507236
0.58945	0.0537568
0.614783	0.0470257
0.200427	0.00635253
0.169566	0.00839009
0.0506324	0.00546883
-0.00385487	-0.0012118
0.455946	0.0205839
0.635081	0.0323287
0.626577	0.0373799
0.367576	0.0176066
0.263626	0.00791409
0.289782	0.00897295
0.384591	0.0194512
0.253257	0.0102039
0.233743	0.0179961
0.282127	0.0215929
0.509767	0.0246067
0.657295	0.0633191
0.618773	0.0805752
0.48716	0.0450015
0.330301	0.0175149
0.377027	0.0246651
0.384612	0.00398582
0.441107	0.0122756
0.256187	0.00361138
0.1628	0.0179577
0.252668	0.0174533
0.29132	0.0221436
0.228417	0.00764212
0.0913178	-0.00474478
0.566362	0.0616134
0.672832	0.0762173
0.338087	0.0334513
0.463544	0.0555496
0.476113	0.0521921
0.43426	0.0315401
0.511211	0.0441612
0.682854	0.0445264
0.645347	0.0248067
0.485884	0.00939488
0.0418516	0.00429945
0.095463	0.00548565
0.747942	0.0742712
0.801374	0.0895215
0.492458	0.059577
0.524994	0.0353973
0.494124	0.0312556
0.468456	0.0450338
0.522029	0.0559015
0.623143	0.0610686
0.72363	0.0453865
0.755983	0.0500371
0.0488688	0.00328773
0.786983	0.115878
0.837939	0.104727
0.699392	0.00361292
0.631926	0.0760286
0.461373	0.0238598
0.479851	0.0266768
0.516158	0.0467881
0.616418	0.0657438
0.636841	0.0611426
0.606007	0.0416867
0.671861	0.0501416
0.567208	0.00769419
0.643762	0.0378849
0.86584	0.142904
0.844838	0.0492075
0.424732	0.0381349
0.680996	0.0618518
0.535611	0.0258982
0.507479	0.0319224
0.55552	0.0351235
0.680048	0.07151
0.636166	0.0485267
0.453055	0.02964
0.580522	0.0600862
0.367102	0.00588493
0.0206568	0.00378958
0.0635173	-0.000338938
0.342552	0.0206956
0.469855	0.0189525
0.540447	0.0287141
0.69616	0.0688165
0.680518	0.0709456
0.602919	0.0556018
0.635003	0.050987
0.335903	7.52444e-06
0.666307	0.0956328
0.642853	0.0634344
0.671754	0.0479555
0.0565796	0.00364929
0.488508	0.0065092
0.584614	0.0469632
0.686116	0.0864907
0.666928	0.107228
0.598136	0.0737305
0.611953	0.0355615
1.19209e-07	0.00282957
0.342665	0.0055791
0.693759	0.0772017
0.715302	0.0953413
0.716743	0.0716099
-0.46731	-0.00465369
0.0234098	-0.00617183
-0.00368547	-0.0018988
0.202261	0.0109928
0.489169	0.0155833
0.318043	0.0139912
0.480612	0.0316436
0.495994	0.0389938
0.637367	0.0483759
0.648695	0.0464215
0.677641	0.0444741
0.666477	0.0453749
0.590726	0.0184979
0.465976	0.0140016
0.496051	0.0276299
0.541105	0.0298984
0.70806	0.0660459
0.661605	0.0752254
0.529675	0.0256205
0.620432	0.0660413
0.598769	0.0561126
0.478228	0.0642793
0.699655	0.0914036
0.576492	0.0623848
0.597487	0.0493412
0.143266	-0.000705836
0.444755	0.0172458
0.32769	0.0227841
0.388143	0.0284522
0.250798	0.0130718
0.146411	0.0120664
0.150143	0.0230349
0.130047	0.00842525
0.485146	0.0488862
0.681193	0.092819
5.96046e-08	0.02365
0.0270298	-0.00376254
0.460526	0.0184125
0.426569	0.005983
0.341979	0.00545234
0.467397	0.02915
0.502511	0.0556706
0.37057	0.0343483
0.29148	0.00775634
0.304046	0.0291443
0.0666232	0.00297921
0.513303	0.0604103
0.701795	0.0958451
0.511035	0.0495372
0.130403	-0.00357594
0.452793	0.0397734
0.414543	0.0230506
0.449887	0.0173213
0.342203	0.0092308
0.463108	0.0351834
0.363332	0.0420153
0.177379	0.0138255
0.10448	0.00487472
0.0407704	0.000956384
-0.0132973	-0.00438936
0.679447	0.0766853
0.744638	0.104913
0.386649	0.00689598
0.489475	0.0551355
0.538151	0.0246553
0.412328	0.00863615
0.224514	0.0315098
0.215214	0.0252037
0.0654632	-0.0031616
-0.0479929	-0.00242401
0.0301633	-0.00314357
0.0125276	-0.00504779
0.828423	0.123935
0.710236	0.0222639
0.753744	0.131928
0.515264	0.0672126
0.578932	0.0234916
0.454728	0.0380619
0.573062	0.0218024
0.291931	0.00785185
0.248394	0.0261363
0.765448	0.0248899
0.68921	0.0814534
0.689007	0.0791309
0.706837	0.069921
0.387679	0.0350927
0.620684	0.0279431
0.620371	0.0279805
0.534629	0.0337874
0.592445	0.0409826
0.651243	0.0545513
0.642075	0.0289496
0.649122	0.0550982
0.599764	0.0393836
0.439612	0.0261413
0.50982	0.0248068
0.628627	0.0272375
0.688059	0.0315436
0.59999	0.0171548
0.665466	0.033774
0.632882	0.0381081
0.324685	0.00202405
0.617682	0.0348106
0.606488	0.0482476
0.689706	0.0720319
0.696048	0.0697292
0.150064	0.00126119
0.570794	0.0287442
0.687968	0.0774265
0.760613	0.115863
0.707384	0.0628806
0.293272	-0.000133921
0.22446	-0.00394081
0.0406514	-0.00338291
0.621962	0.0195788
0.656837	0.0710702
0.538587	0.0474342
0.358851	0.0156033
0.508392	0.0502665
0.324426	0.0239972
0.544141	0.0945273
0.518777	0.0932689
0	0.0489757
0.522191	0.0525092
0.175844	0.0118384
0.459161	0.012603
0.40559	0.0267298
0.487047	0.0405298
0.382245	0.0368497
0.465438	0.0660473
0.54418	0.0928987
0.325427	0.0537097
0.0851533	-0.000797386
0.0251378	-0.0042534
0.489626	0.0279543
0.297621	0.00292355
0.445536	0.00383526
0.628074	0.0364819
0.525582	0.0701492
0.448984	0.059814
0.419661	0.0597079
0.228166	0.0373461
0.645429	0.0728011
0.508691	0.0317745
0.151571	0.00367325
0.190758	0.0011318
0.451798	0.0488332
0.165698	0.000825543
0.521882	0.0242324
0.526115	0.0197451
0.437825	0.0686276
0.29986	0.0316288
0.123577	-0.00638435
-0.245659	-0.00575589
0.6537	0.0687651
0.498395	0.0333155
0.0191947	0.00100422
0.644575	0.106934
0.567416	0.0510765
0.424134	0.0561918
0.297932	0.0398221
0.158028	-0.00379385
0.0100889	-0.00247133
0.051701	-0.00623189
0.649567	0.028911
0.0387598	-0.0057637
0.787421	0.167483
0.767535	0.127868
0.498158	0.0297302
0.646256	0.085909
0.740447	0.136897
0.802517	0.148926
0.654529	0.0622097
0.0341825	-0.00162329
0.410193	0.0296211
0.571081	0.0693955
0.549511	0.0340276
0.621099	0.044252
0.455815	0.016891
0.250701	0.000744121
0.221204	0.0293648
0.503452	0.0573281
0.580797	0.0605453
0.679489	0.0484617
0.578272	0.0240794
0.0932968	-0.00523949
0.206138	0.00566662
0.524011	0.0292912
0.683228	0.0890421
0.782655	0.100644
0.433216	0.00371936
0.0237916	0.00102997
-1.19209e-07	0.00862698
0.436771	0.0129257
0.464278	0.0587624
0.349378	0.0470067
-1.19209e-07	0.00494815
0.134022	0.0374273
0.0882098	0.0257789
0.358822	0.0153658
0.352983	0.0176978
0.186036	0.104793
0.0879466	0.075951
0.277422	0.0327865
0.287582	0.0174883
0.429705	0.0286649
0.330388	0.0255508
0.4631	0.0332857
0.408981	0.0156531
0.420776	0.0132695
0.399119	0.0368596
0.300912	0.0642687
0.027344	0.0200337
0.303668	0.0413828
0.0586869	-0.00464966
0.483705	0.0364589
0.267513	0.000394771
0.496778	0.0198426
0.545786	0.0403069
0.438313	0.0541845
0.47311	0.0432409
0.457194	0.030618
0.382418	0.0268797
0.0455344	-0.00131293
0.425317	0.0110448
0.567694	0.106723
0	0.0862779
0.560226	0.104418
0.0296772	-0.000328933
0.408673	0.054827
0.365792	0.0767757
0.2343	0.0583027
0.148052	0.0140554
0.170309	0.0278471
0.291105	0.0772286
-1.19209e-07	0.0270247
2.98023e-07	0.0252164
0.322336	0.0117208
0.161741	0.0388224
0.549416	0.0804821
0.691995	0.0781989
0.602581	0.0212009
0.0333521	-0.00371491
0	0.00902992
0	0.00206755
0.00363135	-0.00264179
0.0153763	-0.0039882
0.010342	-0.00198916
0.0191621	-0.00432074
0.0049035	0.00110811
0.0496659	0.00497031
0.333727	0.0315162
0.641089	0.0666206
0.0194737	-0.00318609
0.168122	0.0231853
0.0244032	-0.00107193
-1.19209e-07	0.00932742
0.117376	0.023936
3.57628e-07	-0.00230995
0.0355708	-0.0031492
0.0176213	-0.000956918
0.0112715	-0.00799648
0.291193	0.0810027
0.45433	0.0789433
0.444552	0.017094
0.0629952	-0.0034404
0.00808316	-0.00363751
0.248418	0.00830963
0.0150186	-0.00509187
0.0624378	-0.00174639
0.0581959	-0.00476779
0.0153193	-0.00215155
0.0206355	-0.002399
0.0417135	0.00269889
0.0129487	-0.00107455
0.0183691	-0.00569336
-0.00188899	-0.0043325
0.0523995	0.0198368
0.115663	0.0828596
0.200189	0.077994
0.15508	0.0325003
0.723809	0.0188671
0.073638	0.00548375
0.204647	0.0138999
0.119584	0.0586301
0.719219	0.0942775
-0.934436	-0.00339476
0.770463	0.0969881
0.160263	0.0140554
-0.101923	-0.00359323
0.35228	0.007816
0.591247	0.0118393
0.554199	0.00150141
0.0271136	-0.00204294
0.475873	-0.00204497
0.562848	0.0476746
0.0735894	0.00267614
0.148167	0.00636263
0.315349	0.00511166
0.0668822	0.00319886
0.279337	0.0371512
0.240959	0.00705347
0.0478334	0.000849222
0.382668	0.0234229
0.191824	-0.000346322
0.556506	0.0430518
0.0982404	0.00403283
0.683539	0.0902895
0.402229	0.0318754
0.580075	0.0615964
0.337146	-0.00554002
0.346259	0.00878206
0.0715876	-0.00544641
0.0835559	0.00279876
-0.12952	-0.00179434
0.263086	0.00904048
0.0482761	-0.00237543
-0.0376272	-0.00423953
0.568482	0.0551839
0.00566465	-0.00573312
0.252331	0.00440629
-0.000570297	-0.00317934
-0.032771	0.00466025
0.112646	-5.03393e-05
0.0811117	-0.00403863
0.0627146	0.0119696
0.00717187	-0.00101022
0.0307562	-0.00256376
0.0694945	0.0388862
-0.0194478	3.71619e-05
-0.146226	-0.00645876
0.305931	0.0576264
0.323164	0.0278208
0.424582	0.0329953
0.366031	0.0523821
0.196272	-0.0014988
-0.00887418	-0.00386638
-0.0479707	-0.00429516
0.0936905	-0.000846095
0.0862188	0.00954983
0.133136	-0.00063268
0.366944	0.00536392
0.217582	0.0031259
0.0607684	-0.000718913
0.0713351	-0.000549612
0	0.0140564
0.186894	-0.004731
0.544042	0.0442031
0.56935	0.0226224
0.102866	0.00330824
0.331298	0.00413388
0.106639	-0.00301672
0.0119038	-0.00553341
0.0757789	-0.00534121
0.169179	0.0418363
0.465648	0.0438542
0.194589	0.0173861
0.0277796	-0.00361174
0.322618	0.0418587
0.656481	0.0662071
0.452761	0.0195866
0.0170096	-0.00280427
0.245681	0.0141097
0.116847	-0.00140604
0.172591	0.000903072
0.190115	-0.00189465
0.27303	0.0127569
0.0558085	0.0016445
0.0129739	-0.00485314
0.268739	0.00635101
0.0262234	-0.00441408
0.542259	0.0473636
0.336583	0.00516265
0.0211129	-0.00415017
0.198655	0.000226674
0.582564	0.116881
0.738036	0.136787
0.772679	0.0613408
0.119662	-0.000906549
0.23397	-0.00147413
0.16173	0.00505915
0.744686	0.0842779
0.661082	0.0295595
0.473037	0.00296192
0.0707682	-0.000229142
0.076902	-0.00441271
0.23854	0.00476144
0.306144	0.0098904
0.0562747	-0.000888292
0.0712376	-0.0040923
0.319122	0.00728651
0.0808472	0.0124557
-0.0294845	-0.00423451
0.49037	0.00919734
0.477313	0.0417468
0.10346	0.0418372
0.608061	0.0940702
0.623728	0.0986038
0.0611805	0.0123149
0.540315	0.0607198
0.607643	0.115825
0.552194	0.0499624
0.511204	0.0430835
0.713117	0.135966
0.245887	0.0251451
-0.0316968	-0.00233796
0.176935	0.0119227
0.317883	0.0274606
0.546976	0.0761549
-0.0287242	0.00342416
0.749484	0.111991
0.692169	0.0830783
0.549374	0.0435551
0.429679	0.00400338
0.0563638	0.0387926
0.374271	0.0238862
0.0199746	-8.71559e-05
0.158475	0.00312885
0.168031	0.0448827
0.608004	0.0863249
0.144464	0.014528
0.128265	-0.00366814
0.135291	0.005707
0.660875	0.0503826
0.695084	0.19273
0.793827	0.193925
0.768504	0.111556
0.272332	0.000409401
0.276962	-1.80875e-05
0.173355	0.0256576
0.703377	0.0449211
0.672011	0.0439182
0.74982	0.141289
0	-0.00135612
0.243955	-0.00424743
0.191137	-0.00183039
0.0146855	-0.00168918
0.705516	0.0970234
0.118235	-0.00204793
0.127464	0.0136891
0.044064	-0.00215865
0.484794	0.104138
0.717363	0.152124
0.494433	0.0428228
0.305028	0.0313596
0.198122	0.00919333
0.577055	0.0973315
0.548321	0.100675
0.579719	0.0873092
0.50597	0.108408
0.686222	0.132511
0.57232	0.0793031
0.449398	0.0162565
0.0973912	0.00360403
0.106597	0.0100965
0.192277	0.0172486
0.254678	0.0365918
0.349476	0.0359663
0.33686	0.0185603
0.577654	0.0690022
0.492456	0.0681927
-1.71436	-0.00259283
0.661782	0.0937175
0.596	0.0932461
0.0841469	0.0119854
-0.0419467	-0.00547623
0.191613	-0.00262574
0.690091	0.0997737
0.492197	0.0303441
0.53784	0.0179163
0.227392	0.00573318
0.444845	0.0241754
0.0101793	-0.0017043
-0.0757865	-0.00597686
0.685018	0.0888375
0.521178	0.0279882
0.563224	0.101239
0.527982	0.0991994
0.372729	0.0390327
0.222798	0.00365947
0.756283	0.0927867
0.83418	0.123931
0.665585	0.112021
0.50444	0.106259
0.675856	0.131941
0.798606	0.190198
0.79014	0.158785
0.58672	0.0479515
0.240445	-0.00567433
0.653217	0.0151853
0.810622	0.128492
0.707224	0.0831695
0.629012	0.0779602
0.642915	0.124216
0.711734	0.104948
0	7.58081e-05
0.0824383	-0.00292205
0.502277	0.0540567
0.519111	0.0383737
0.844539	0.182381
0.79542	0.12825
0.403135	0.0742773
0.010681	-0.00187112
0.190687	0.0332827
0.369702	0.101865
0.521092	0.128409
0.679088	0.18388
0.855673	0.156035
0.723622	0.0927658
0.619579	0.119661
0.612005	0.111469
0.63494	0.125049
0.592352	0.142737
0.574277	0.0863856
0.325717	0.0257263
0.127567	-0.00224121
0.361563	-0.00271961
0.638767	0.0152169
0.82752	0.0791896
0.654661	0.0461407
0.526848	0.0365163
0.0740488	-0.00515457
0.0838978	-0.00453543
0.514301	0.0325581
0.651563	0.0582411
0.639927	0.071172
-1.84726	-0.00395956
0.42806	0.0180819
0.260366	0.0241396
0.0457446	-0.00206498
0.298861	0.00661583
0.245899	-0.00101413
0.395821	0.00575569
0.136362	-0.0058688
-1.07071	0.0318822
0.292275	0.0124867
0.146537	-0.00157979
0.260966	-0.0028258
0.308509	0.00321901
0.166439	-0.00394476
0.15699	-0.0061661
-0.0796703	-0.00516332
0.0365958	-0.003031
0.269704	0.0221162
0.15549	0.00387772
0.000173569	-0.00596983
-0.0578859	-0.00415671
0.687895	0.0872444
0.578815	0.0759817
0.219033	0.0151894
0.178484	0.0154852
0.12693	0.00481562
0.715623	0.0831772
0.489508	0.0508251
0.675912	0.121759
0.380919	0.0461097
0.534971	0.0669147
0.47123	0.045421
0.394637	0.0139685
0.76717	0.109211
0.879933	0.143445
0.835439	0.122829
0.681888	0.0778278
0.551163	0.104293
0.687354	0.149094
0.752264	0.138141
-1.19209e-07	0.0404387
0.41107	0.0216053
0.0250767	-0.00161943
0.0541245	-0.00147975
0.133674	0.0197799
0.710136	0.045692
0.84429	0.118637
0.769624	0.0878061
0.0871989	0.0179433
-1.19209e-07	0.00298303
0.00918561	-0.00440105
0.17151	0.056442
0.269874	0.0395571
0.798218	0.178689
0.830807	0.153746
0.671526	0.120243
0.312389	0.067446
0.754541	0.121651
0.836431	0.174281
0.779915	0.167268
0.578577	0.0822731
0.428951	0.139466
0.327966	0.0994281
0.350566	0.0922799
0.318365	0.173755
0.202618	0.0655782
0.418666	0.127032
0.419834	0.105447
0.569077	0.0920616
0.391894	0.0384259
0.701568	0.0801916
0.863161	0.0337664
0.854581	0.0687093
0.720514	0.0849046
0.123634	0.000423184
0.159095	-0.00265595
0.0663614	-0.00472094
0.00824958	-0.00513447
0.275308	0.0122549
0.547755	0.0254509
0.699412	0.0356146
0.466764	0.0414894
0.68821	0.0776565
0.758086	0.0844767
0.345163	0.00602466
0.351144	0.0230453
0.182073	0.0252904
-0.0107123	-0.00358791
0.260092	0.00347248
0.199447	0.0130986
0.0354881	0.000546529
0.595117	0.0343307
0.476685	0.0319707
0.20314	-0.0050718
0.0894271	-0.00447971
0.157781	-0.000149728
-0.492862	0.0012699
0.565571	0.0522844
0.215181	0.00922096
-0.00840652	-0.00567937
0.0979245	0.0148551
0.712656	0.0579467
0.375054	0.0260226
0.583208	0.0921308
0.274827	0.00315158
0.252198	0.0593974
0.54392	0.0859519
0.669079	0.0940158
0.806517	0.115753
0.48733	0.0740314
0.428739	0.0636537
0.464647	0.0864412
0.486422	0.0745398
0.356997	0.00206025
0.66474	0.100665
0.635608	0.0696783
0.752155	0.119536
0.590149	0.107181
0.601461	0.0631882
0.749533	0.184123
0.789081	0.172364
0.61794	0.0521311
0.48487	0.00859588
0.298633	0.00629853
-0.140895	-0.00388061
0.408681	0.00301382
0.270321	0.0126795
0.190599	-0.000176771
0.581834	0.00239214
0.644377	0.00957428
0.755291	0.0289725
0.674819	0.113412
0.321152	0.00241359
0.72501	0.146119
0.780639	0.154056
0.612159	0.0542972
0.183724	0.00216049
0.221531	-6.43703e-05
0.0341195	-0.00284208
-0.331621	-0.00518772
-1.19209e-07	0.0139533
0.44027	0.0453121
0.576436	0.0984686
0.0388138	0.00731866
-0.0298063	-0.00498609
0.571175	0.0659338
0.698658	0.13033
0.701803	0.13738
0.0940357	0.0372542
0.0568923	0.0311537
0.575533	0.0291717
0.771965	0.172268
0.735333	0.17642
0.0533971	0.0717799
0.199605	0.132818
0.239458	0.0809005
0.123332	0.068908
0.141205	0.041991
0.16365	0.0518251
0.087893	0.0569975
0.216488	0.0135938
0.463647	0.0023103
0.606187	0.026685
0.724431	0.0710064
0.727974	0.112756
0.488428	-0.00763876
0.693361	0.0424033
0.75131	0.0793277
0.748016	0.0710956
0.200324	0.00171952
0.121926	0.000426527
0.035019	-0.0034002
0.000912011	-0.00488362
-0.229525	-0.0022947
0.629574	0.0191787
0.419203	0.00977717
0.451887	0.0644366
0.800396	0.126385
0.359929	0.0110807
0.199934	0.014733
0.31141	0.00562045
0.0732232	0.00297511
0.509216	0.0186247
0.370259	0.00490761
0.375673	0.00395935
0.182845	0.00291454
0.629955	0.0908739
0.805762	0.14195
0.854422	0.0832552
0.524606	0.0540683
0.296324	0.0134156
0.377921	-0.00292076
0.561081	0.0976803
0.716322	0.144027
0.777093	0.127443
0.677244	0.0981014
0.54955	0.0163479
0.286243	0.0594549
0.648218	0.052806
0.658437	0.0657388
0.328726	0.058974
0.638151	0.134163
0.687814	0.101526
0.347695	0.00191764
0.0022552	-0.00189063
0.72251	0.100668
0.742783	0.0912824
0.350533	0.0374346
0.788625	0.124074
0.673126	0.0654971
0.635712	0.0632
0.484329	0.0108137
-0.100437	-0.00599792
0.0335229	-0.00387201
0.117887	-0.00258531
0.708825	0.0149012
0.859689	0.0990214
0.793511	0.119667
0.357952	0.0708217
0.790732	0.162259
0.613417	0.0647473
0.167838	0.000486492
0.00880098	-0.0049593
0.0439796	-0.00194263
0.0277491	-0.00331963
0.0316694	-0.00235184
0.783823	0.0504488
0.816149	0.107451
0.594249	0.0993032
0.609071	0.0122218
0.785942	0.0601543
0.500575	0.0148361
0.581061	0.125843
0.762625	0.0791598
0.64407	0.0605559
0.662541	0.0440194
0.665352	0.162911
0.72465	0.157993
0.53753	0.057625
0.69463	0.172757
0.655666	0.121699
0.042453	0.0144125
0.0264886	0.0298869
0.0283008	0.00314288
0.615262	0.0637537
0.57146	0.0698933
0.165287	0.0239322
0.303977	0.0530299
0.581796	0.0797712
0.452762	0.0347168
0.00572276	-0.00203417
0.137296	-0.00233374
0.565523	0.0383895
0.384942	0.0128746
0.290476	-0.0026802
0.21349	0.000700664
-0.148773	-0.00215084
0.418541	0.0220058
0.459474	0.0700709
0.626078	0.0448144
0.583145	0.0681827
0.137663	0.0103885
0.292685	0.0257069
0.432747	0.0420244
0.393955	0.0269163
0.413937	0.0140618
0.4027	0.00575676
0.122262	-0.000231849
0.63006	0.0800471
0.50794	0.0721652
0.439834	0.0365847
0.424975	0.0267368
0.234987	0.0264346
0.318005	0.0126273
0.259858	0.00768308
0.71243	0.108916
0.57728	0.0800035
0.629133	0.0314229
0.699699	0.0731822
0.521874	0.0279699
0.606798	0.0449842
0.394259	0.071853
0.628822	0.0905273
0.798697	0.120763
0.821351	0.157682
0.805499	0.139294
0.772869	0.197278
0.743566	0.183644
0.633865	0.14658
0.672452	0.151488
0.637115	0.0721974
0.599858	0.110363
0.635354	0.0802565
0.707264	0.036529
0.720459	0.0912862
0.63367	0.142086
0.792566	0.170768
0.539607	0.0546041
0.71256	0.139098
0.557971	0.0419029
0.271054	0.00126361
-0.00465643	-0.00218046
0.0117705	-0.00487398
0.533464	-0.00402905
0.118668	-0.00288568
0.163172	0.00285498
0.315187	0.0239034
0.0263017	0.0153429
0.19382	0.00564507
-0.230609	-0.00506559
0.276858	-0.000155672
0.119034	0.00354464
0.0728253	0.00094161
0.301064	0.0105733
0.598729	0.0722564
0.31735	0.0128104
0.226953	0.0237031
0.284274	0.0344076
0.304928	0.0108519
0.183249	0.00330601
0.238911	-0.00330727
0.586588	0.0917967
0.610004	0.0916398
0.273548	-0.00362245
0.692693	0.0909749
0.788605	0.15687
0.660756	0.062177
0.763978	0.158006
0.312559	0.0155364
0.734846	0.197791
0.508743	0.0492338
0.0673395	0.0237233
0.07407	0.00330346
0.329276	0.0271895
0.223213	0.0249367
0.226698	0.0184806
0.102453	0.00132967
0.584183	0.0695658
0.29464	0.0586656
0.436466	0.0237311
0.646762	0.0807582
0.549593	0.0761274
0.435541	0.000110899
0.0044654	0.00962199
0.587701	0.0677603
0.531258	0.0452373
0.475103	0.0971883
0.248623	0.00416577
0.255454	0.012344
-0.137117	-0.00309977
0.385725	0.0244397
0.0134267	0.0136354
0.565109	0.108858
0.670849	0.0749178
0.0983533	0.00412254
0.232607	0.00180445
0.378004	0.0119711
0.722666	0.0690876
0.693075	0.160604
0.76497	0.188929
0.687638	0.0724336
0.394141	-0.00239196
0.0471193	0.00111352
0.00716203	-0.00506457
0.382779	-0.00546996
0.489952	0.0625247
0.634162	0.111039
0.83166	0.19327
0.699249	0.0727319
-0.0029366	-0.00350039
0.810472	0.137299
0.439703	0.00056089
0.601538	0.0252222
0.536894	0.0281808
0.207781	0.00541
0.277823	0.028745
0.175805	0.0063958
0.220639	0.0236087
0.164437	0.00390033
0.464597	0.0674371
0.143636	0.0341714
0.539017	0.043489
0.346504	0.0449136
0.0230587	0.00363075
0.0856674	-0.00522945
0.151978	-0.00370866
0.0379044	0.00392503
0.597974	0.113318
0.177326	0.0345708
0.530204	0.0351168
0.0993971	0.00138826
0.350013	0.0139557
-0.0547286	0.000359227
-0.0240579	-0.0047712
0.0051173	-0.00214805
0.47195	0.0555115
0.500434	0.0865729
0.563921	0.0389082
0.25343	0.00059663
0.559348	0.0639291
0.342334	0.0510391
0.109813	0.0258341
0.246059	0.0180516
0.0605026	-0.00111722
[truncated: 7,040 more rows]

## Sheet: 2E
pRF R-squared	Full R-squared minus Constrained R-squared
0.204875	-0.0043743
0.103706	-0.00317537
0.302402	-0.00276518
0.244474	-0.00411709
0.0648031	-1.94494e-05
-0.303562	-0.00524571
0.384498	-0.00209331
0.149171	-0.00385027
0.0738281	-0.00173614
0.11488	-0.00229959
0.0525157	-0.00274488
-0.106348	-0.00224298
0.239955	-0.00409756
0.0981722	-0.00898921
0.0713793	-0.00281108
0.0028789	-0.00425648
0.162421	-0.00286056
0.171533	-0.00334393
0.129889	-0.00210486
0.203671	0.0024783
0.432036	-0.00958437
0.216593	0.00354337
0.292785	0.00405864
0.128823	-0.00341052
0.38212	-0.00267013
0.331724	-0.00274644
0.246147	-0.000773582
-0.00691283	-0.00247572
0.0466658	-0.00407309
0.532562	0.00112507
0.614595	0.000331374
0.503391	-0.00305124
0.469007	0.00214891
0.539122	0.00381047
0.0330874	-0.00561041
0.163462	-0.00401472
0.182995	-0.0047759
0.488803	-6.43222e-05
0.416247	-0.0036765
0.356357	-0.00307429
0.60369	-0.0064648
0.251181	-0.00373866
0.297663	-0.00342299
0.170993	-0.000901008
0.2518	-0.00171482
0.405661	-0.00646425
0.409157	-0.000922618
0.310936	-0.00207688
0.489849	0.00052293
0.504966	-0.00350566
0.4854	0.00155272
0.517665	0.0058937
0.35593	-0.00107877
0.162949	-0.00494814
0.676838	0.00235804
0.657171	0.00136706
0.655358	-0.00104775
0.40594	-0.000321056
0.565553	-0.000685156
0.262757	-0.00356624
0.0510831	-0.00651837
0.465084	-0.00203211
0.739392	-1.53532e-05
0.60816	-0.00297094
0.268362	-0.00556948
0.462343	-0.00461277
0.562198	-0.00205368
0.585528	-0.00683852
0.455947	-0.00352663
0.552717	-0.00323086
0.542178	0.00106324
0.29404	-0.00276319
0.392236	-0.00262657
0.553191	-0.00187177
0.653464	-0.00107835
0.685748	-0.00304232
0.348895	-0.00175651
0.529165	0.000451784
0.347567	-0.000309577
0.153067	-0.00604082
0.634944	-0.000845906
0.673489	0.00144192
0.663761	3.77288e-05
0.660941	-0.0053823
0.369688	-0.000845638
0.665181	0.00142885
0.691528	0.00240955
0.162635	-0.00550662
0.0632206	-0.00265578
0.708603	0.0119067
0.739795	0.0258682
0.680954	0.0130289
0.000480235	-0.00407292
0.194673	0.0128548
0.414403	0.0132541
0.0592161	-0.00442641
0.276232	-0.00349149
0.44903	-0.00419873
0.439876	-0.00268226
0.47731	-0.00388234
0.498406	0.0051622
0.492352	-0.00278648
0.665437	-0.00325734
0.665971	-0.00143329
0.627065	0.000159774
0.679055	-0.00413133
0.538028	-0.00126599
0.645567	0.0129893
0.282166	-0.00180783
0.354695	-0.00132863
0.157731	-0.00150806
0.709074	-0.000655291
0.72288	-0.0031111
0.0309092	-0.00101769
0.556746	-0.0066644
0.355805	-0.00287911
0.526116	0.00404012
0.67363	-0.000293852
0.59514	-0.00324238
0.338727	-0.00128495
0.734294	0.00241861
0.668894	-0.000355789
0.0160757	-0.00129662
0.0700806	-0.0043534
0.252879	-0.00508682
0.452773	-0.000817521
0.332917	-0.00108622
0.686626	0.00104267
0.727724	-0.00398088
0.42522	-0.00430304
0.116462	-0.0029277
0.553678	0.00249991
0.121055	-0.00492734
0.635049	0.0131307
0.715743	0.0213444
0.737568	0.0188468
0.756782	0.0337818
0.63836	0.0072211
0.014331	-0.00269096
0.324574	0.0154619
0.304611	-0.00226569
-0.00983167	-0.00388529
0.129006	0.0169784
-0.0529983	-0.00179944
0.42432	0.00533063
0.652169	-0.00550443
0.583373	-0.0017587
0.479527	0.00174096
0.695959	0.00937952
0.224797	-0.00357244
0.453098	-0.00154117
0.240598	-0.00363719
0.727399	-0.00473133
0.47125	-0.00331636
0.734211	0.00313887
0.690515	0.00467199
0.629057	0.0315011
0.656338	0.0241147
0.308768	-0.00428249
0.7001	0.000371685
0.725301	0.000153104
0.593288	-0.00253714
0.642233	0.0120178
0.736807	0.0105533
0.483067	0.0119259
0.245754	-0.00310239
0.439869	-0.00148768
0.59991	-0.00172872
0.742497	0.00181535
0.763477	-0.00309461
0.208189	-0.00401824
0.160153	-0.00362274
0.219011	-0.000710754
0.261903	-0.000613014
0.221667	-0.00205575
0.249257	-0.00215037
0.734974	0.00298275
0.73388	0.000612744
0.545064	-0.00272723
0.0459757	-0.00379553
0.0234275	-0.00412701
0.415963	0.00452735
0.330005	-0.00230269
0.30416	-0.00459382
0.750834	0.00428277
0.699662	-0.00232709
0.846632	0.0470334
0.325037	-0.00208847
0.42508	-0.00631317
0.386824	-0.00801515
0.698742	0.0156653
0.717565	0.014835
0.763502	0.00346507
0.654018	-0.000244225
0.591876	0.00188578
0.699858	0.0128163
0.743004	0.00920512
0.591657	0.0313812
0.529743	0.00182296
0.353428	0.0301044
0.0360031	-0.00182617
0.0323167	0.00776036
0.0382591	0.0126778
0.00550008	-0.00362721
0.0473464	0.00171365
0.314608	-0.00235839
0.467389	0.00222004
0.202826	-0.0068401
0.0781252	-0.00380494
0.127503	-0.00145512
0.415717	-0.00501619
0.724762	0.000753191
0.538923	-0.00579476
0.500975	-0.00159295
0.706588	0.0111659
0.753011	0.0124549
0.459658	-0.00314618
0.718951	-0.00364783
0.511238	-0.00539038
0.643382	0.00466386
0.73041	0.0107214
0.619338	0.0197601
0.180557	-0.00459432
0.0693203	-0.00214038
0.239311	-0.0031207
0.30871	-0.00228404
0.652336	-0.00288017
0.818558	-0.00199898
0.308028	-0.0033922
0.781202	0.0137851
0.709831	0.0222609
0.234753	-0.00553553
0.566277	0.00173824
0.47258	-0.000823935
0.363726	-0.00249327
0.304726	-0.00463955
0.278147	-0.00580868
0.172546	-0.00294962
0.0228216	-0.00444529
0.677929	0.00284048
0.801506	0.00167684
0.650021	-0.0017311
0.782617	0.0317745
0.466818	-0.00452776
0.320702	-0.00570113
0.478182	0.00331378
0.316171	-0.00322795
0.132498	-0.00222677
0.327036	-0.00638029
0.765247	0.00145492
0.693133	-0.00103811
0.310187	-0.00330256
0.751458	0.0283872
0.473792	0.00721346
0.270452	-0.000968043
0.425351	-0.00749914
0.395654	-0.00745911
0.676665	0.0181005
0.53441	0.0212665
0.419779	-0.00355021
0.334048	0.00853234
0.315771	0.0239334
0.666934	0.00756722
0.527852	0.00375107
0.423237	0.000277064
0.616626	0.0104099
0.413389	0.00386065
0.754703	0.0116873
0.39286	0.0258211
0.499687	0.00219376
0.183465	0.02792
0.0107169	-0.0012648
0.00902224	0.00168758
0.505516	0.00222521
0.449188	0.00748952
0.540437	-0.000830236
0.563478	-0.000783388
0.26316	-0.00370179
0.581288	0.000802964
0.53314	-0.000657733
0.420162	-0.0034246
0.263705	-0.00357925
0.802687	0.00652434
0.716021	0.00915786
0.341387	-0.000306385
0.777538	0.00482689
0.638862	0.000713922
0.387282	-0.00193391
0.356569	0.00354989
0.292657	-0.00512976
0.797858	0.015139
0.746397	0.0250887
0.169287	-0.000258375
0.0106152	-0.0048343
0.24322	-0.00212737
0.259355	-0.00284214
0.769986	0.00539752
0.784006	-6.67153e-05
0.617263	-0.00181051
0.298325	-0.00382257
0.375517	-0.00219065
0.351078	-0.00265762
0.705506	0.0199246
0.777678	0.0194594
0.753576	0.0163576
0.545614	0.000515476
0.539063	-0.00184047
0.505336	-0.00158274
0.417206	0.00126162
0.559534	-0.00234364
0.226486	-0.00518302
0.0643377	-0.00156915
0.370518	-0.00457821
0.787499	0.00303527
0.787511	0.000191759
0.0859023	-0.0039831
0.240967	0.000282013
0.722217	0.0243717
0.742635	0.0165442
0.640792	0.000266456
0.637507	0.00306839
0.528076	-0.00246404
0.610192	-0.00114557
0.624037	0.00182874
0.250831	-0.00608667
0.53958	-0.0011145
0.828855	0.00297744
0.827531	-0.00178518
0.5753	-0.00313483
0.712539	0.0205257
0.516606	0.0158084
0.318711	-0.00119709
0.588784	-0.00177116
0.329168	-0.00613637
0.753113	-0.000852779
0.650312	-0.0025482
0.728645	0.00874583
0.127943	0.0142661
0.2856	-0.0058867
0.0118526	-0.00188272
0.511969	0.00584337
0.717762	0.00259655
0.480933	0.000957385
0.258911	-0.00244258
0.513359	-0.00105169
0.636314	0.00987114
0.594423	0.00396973
0.389634	0.0077212
0.74878	0.0182326
0.741579	0.00259663
0.35941	0.00971566
0.588727	0.0105515
0.0106128	0.00561332
0.00644308	-0.00314584
0.615946	-0.00153275
0.340636	9.53789e-05
0.581355	0.00193295
0.487837	0.000163225
0.114236	-0.00371144
0.478998	-0.000803259
0.768443	0.00111881
0.701339	0.00871691
0.218586	-0.00434208
0.761514	0.00561715
0.837817	0.00849811
0.830668	0.00949365
0.679546	0.00566738
0.567655	0.00501839
0.61705	-0.00108601
0.748668	0.01033
0.746538	0.00583326
0.547578	0.00429427
0.567097	-0.000949442
0.473128	-5.42474e-05
0.230123	0.00202095
0.152304	-0.00295539
0.780537	0.00356794
0.73249	-0.00299878
0.679065	0.00191281
0.772478	0.00926295
0.746461	0.00871461
0.643023	0.006282
0.411377	0.00693671
0.632038	0.0206895
0.805231	0.0207401
0.693981	0.00337702
0.58554	-0.00381109
0.227135	-0.00735046
0.559282	0.00269826
0.208964	-0.00777243
0.181375	-0.00304368
0.77983	0.0100654
0.710935	-0.000140545
0.647327	0.00377582
0.63912	0.00414465
0.614652	0.0200392
0.590802	0.0215864
0.537116	0.0079047
0.79844	0.0156225
0.596237	0.00263977
0.217191	-0.00507051
0.127237	-0.00545444
0.802057	0.00428813
0.836483	0.00733471
0.767225	0.00744003
0.699662	0.0113212
0.764824	0.0157425
0.772642	0.0167563
0.733785	0.0176337
0.666672	0.010464
0.466899	0.00552773
0.08557	0.00938851
0.5653	-0.00550439
0.210716	-0.00895064
0.249485	-0.0021124
0.475968	-0.00535429
-0.398215	-0.00285334
0.745206	0.022342
0.78228	0.0164526
0.669397	0.00852341
0.685596	0.00828682
0.222723	-0.00545211
0.523842	0.0115786
0.750491	0.00515891
0.631477	0.00192366
0.33367	-0.00216946
0.736922	0.00196784
0.481664	0.00220035
0.55941	0.0132828
0.752678	0.0111455
0.675633	0.0153322
0.749491	0.00976715
0.264725	0.0122427
0.680523	0.0116289
3.57628e-07	-0.00365893
0.149973	-0.00320924
-0.343446	-0.00296484
0.534594	0.00755315
0.602998	0.0136353
0.491001	0.000373882
0.0497075	-0.00498053
0.450754	-0.000719267
0.327739	-0.00168401
0.152015	-0.00194625
0.616439	0.0102254
0.714312	0.011774
0.769133	0.0146463
0.391662	-0.0044653
0.566173	0.00190072
0.243099	-0.00496707
0.327062	0.000907009
0.474012	-0.0014507
0.677633	0.00865795
0.742766	0.0102758
0.521714	-0.00146352
0.703442	0.00935826
0.11754	0.000262137
0.602171	0.003581
0.307561	-0.00209887
0.789509	0.0141216
0.707986	0.0171815
0.74476	0.00876697
0.730688	0.013847
0.814225	0.0197033
0.631884	0.00623239
0.0514706	0.00670604
0.130099	0.0116871
0.653907	-0.00227422
0.569906	-0.00299316
0.497069	0.000216487
0.0912545	-0.0058034
0.24138	-0.00298244
0.801287	0.00267624
0.834195	0.0179336
0.771713	0.0182653
0.732911	0.0206054
0.723214	0.0147942
0.669636	0.0119104
0.498019	0.00744551
0.010042	-0.00364993
0.671976	0.0020777
0.16686	-0.0026302
0.498428	-0.00150601
0.598878	0.00512471
0.620129	0.0391879
0.64882	0.0119958
0.146357	-0.000435438
0.0139808	-0.00463099
0.470791	0.00248226
0.634312	0.00357599
0.0537254	-0.00290627
0.619297	-9.45814e-05
0.515854	-0.00226515
0.575078	0.00497908
0.682693	0.00198594
0.753442	0.00247136
0.738913	0.00568235
0.772963	0.00481845
0.745689	0.00212471
0.123698	0.00309754
0.628379	0.00748172
0.769348	0.00586707
0.749433	0.00409587
0.0241295	-0.000501892
0.379265	0.0043068
0.704158	0.0139431
0.753695	0.0100787
0.0399191	-0.000266665
0.421691	0.00053565
1.19209e-07	-0.00564379
0.145397	-0.00378832
0.198195	-0.00366924
0.580841	0.00575713
0.348935	-0.00347021
0.139571	-0.00334425
0.201346	-0.00106608
0.578913	0.00565914
0.472729	-0.00159956
0.526524	0.00603667
0.618331	0.000172559
0.72173	0.00232428
0.194296	-0.00390301
0.540964	0.00102855
0.527718	-0.00304542
0.515531	0.00609919
0.546325	0.0190589
0.0144311	-0.0030164
0.105653	0.00922819
0.588811	-0.00104779
0.502094	-0.00240797
0.491697	-0.00189566
0.356	-0.00206907
0.106181	-0.00203971
0.618517	0.00416243
0.393376	0.00799145
0.272298	0.00525557
0.523325	0.00127487
0.138764	-0.00549173
0.866174	0.016922
0.854463	0.0131157
0.729299	0.0266496
0.596058	0.00612596
0.384871	0.00084334
0.362455	-0.00240152
0.180004	-0.00106382
0.0428358	-0.00276916
0.114085	-0.00450314
0.29001	-0.00183777
0.0905535	-0.00337992
0.518215	0.00164241
0.589105	0.00184949
0.619836	0.00105958
0.67995	0.00205767
0.69617	0.00246354
0.436566	-0.00302011
0.657864	0.00170425
0.634296	-0.00128468
0.638752	-0.00303629
0.00949305	-0.00289114
0.0238777	-0.00120106
0.128792	-0.000436341
0.260189	-0.00246447
0.396395	-0.00284036
0.280797	-0.00179635
0.246154	-0.00116484
0.337166	0.000345325
0.0401362	-0.00441582
0.0262042	-0.000186503
0.415942	0.00143251
0.354656	-0.000559758
0.312296	-0.000525983
0.436649	0.00117111
0.553306	0.000497052
0.0610677	-0.000778917
-0.034958	-0.00302048
0.529651	0.00125513
0.339021	0.00642841
0.45066	0.00165151
0.511706	-0.000345177
0.508387	0.00168941
0.6183	-0.00467977
0.791836	0.0102674
0.173951	-0.00122476
0.412746	-0.00235855
0.684919	-0.00120127
0.655256	0.00023461
0.63709	0.00238324
0.559849	0.000662751
-1.19209e-07	0.00707529
0.470068	0.00129326
0.641841	-0.00374496
-0.00216961	-0.00466411
-0.0109878	-0.00644592
0.0278081	-0.00524103
0.319091	-0.00524922
0.578381	-0.00176313
0.587969	-0.00391538
0.700399	-0.00424182
0.66399	0.00269657
-0.484054	-0.0032481
0.312011	-0.00379716
0.377716	-0.00327076
0.475863	0.000794496
0.519484	-0.00336535
0.165471	-0.00252195
0.672804	-0.00161125
0.711584	-0.000546604
0.76468	0.000174881
0.274777	-0.00450186
0.358008	-0.000779949
0.348297	-0.0030002
0.0938234	-0.00214143
0.512908	-0.00180058
0.339353	-0.00496644
0.287438	-0.00197845
0.537816	-0.00655243
0.636854	-0.000355091
0.64814	-0.00296929
0.539678	-0.00340639
0.767754	0.00217815
0.232452	-0.00266621
0.741712	-0.00187133
0.764334	0.00278703
0.792435	0.00328505
0.24284	-0.00342981
0.348218	-0.00443894
0.343417	-0.000866769
0.276485	-0.0065616
0.536546	-0.00160173
0.609879	-0.00214083
0.538848	0.00444324
0.0834671	-0.00330117
0.2277	-0.00436594
0.47748	-0.00459247
0.448274	-0.00273636
0.583605	-0.00251201
0.770131	-0.00145498
0.69374	-0.000584322
0.627816	-0.000376332
0.209944	-0.00433278
0.448143	-0.00378131
0.68133	-0.00109708
0.766468	-0.00173126
0.821562	0.00287243
0.742534	0.00281483
0.67669	0.00345482
0.279462	-0.000734887
0.250346	-0.00242341
0.00310725	-0.00369959
0.635253	-0.00377487
0.753342	-0.00156375
0.730719	-0.000169815
0.323585	-0.00550593
0.510526	-0.00406331
0.209826	-0.00360987
0.812877	0.00234805
0.765407	0.00415468
0.594146	0.00345691
0.641259	-0.000156149
0.83665	0.00487776
0.793198	0.00913848
0.622982	0.000536673
0.632472	0.000524888
0.6245	-0.00169912
0.609496	-0.00295552
-0.0363626	9.92435e-05
0.207106	-0.00266169
0.351101	-0.00063874
0.315774	-0.00188307
0.490774	-0.000446001
0.515107	-0.00125002
0.646019	-0.000211001
0.63267	0.000498326
0.525674	0.00627547
0.348218	0.0102382
0.064384	-0.00477419
0.100882	-0.00394262
0.515961	-0.0049528
0.471565	-0.00304008
0.484346	-0.0020305
0.607032	-0.000744514
0.561329	-0.000789175
0.569934	-0.00115133
0.50367	-0.00144571
0.524745	0.000148852
0.434692	0.00169386
0.134256	-0.00275022
0.176488	-0.00311227
0.4236	-0.00162848
0.650335	-0.00239802
0.608189	0.000784789
0.707387	-0.000430476
0.585785	-0.00280954
0.635241	0.00347846
0.451295	-0.000405796
0.182727	-0.00189964
0.280533	-0.00271657
0.173125	-0.00147025
-0.147802	-0.00231877
0.65826	-0.00243406
0.66672	0.000905173
0.780203	-0.000169177
0.827932	-7.09564e-05
0.768178	-0.000430755
0.739541	-1.00504e-05
0.672855	-0.00311504
0.199144	-0.00266901
0.371167	-0.00698386
0.424639	-0.0022623
0.145262	-0.0059613
0.0873954	-0.00416657
0.773246	0.00460149
0.773479	0.00295168
0.793415	-0.00191167
0.799122	0.00414806
0.702436	-0.000252053
0.651706	0.00125392
0.684272	-0.000720766
0.542431	-0.00339133
0.430248	-0.00291845
0.0814943	-0.00646897
0.185643	-0.00397851
0.597651	-0.00350878
0.791658	0.0078996
0.751174	0.00392451
0.699972	-0.0030091
0.731516	0.00633807
0.704122	0.00438053
0.563936	0.00886628
0.560473	-0.00264375
0.598361	-0.00197984
0.572936	-0.00322956
0.827375	0.00908133
0.604076	-0.00263749
0.65511	-0.00235234
0.372498	-0.00282738
0.62216	-0.00415775
0.713357	-0.00212866
0.650274	-0.00871371
0.660828	-0.00383787
0.21122	-0.000787209
0.596561	0.000455497
0.596578	-0.00153095
0.253423	-0.00424823
-0.104125	-0.00111622
0.0633925	-0.00196246
0.218571	0.000975784
0.316881	0.000202645
0.52865	-0.00544327
0.639083	0.00148785
0.699401	0.000553562
0.599153	0.000729163
0.593528	0.0020049
0.535364	0.00939599
0.187017	-0.00292576
0.0429633	-0.00198846
0.205512	-0.00248632
0.472261	-0.00241459
0.491096	-0.00192561
0.520775	-0.00490302
0.354497	-0.00177087
0.476854	-0.00163913
0.563428	-0.00377756
0.600493	0.0101774
0.503436	0.00452026
0.190644	-0.00382631
0.0645794	-0.00370199
0.106226	-0.00603154
0.258397	-0.00371058
0.696639	-0.000821377
0.508773	-0.00211066
0.54522	-0.00190982
0.453481	-0.00973893
0.268092	-0.00200033
0.220856	-0.000188293
0.253726	-0.004782
0.306072	-0.00135369
0.0973315	-0.00377587
-0.373331	-0.00245232
0.382814	-0.00606904
0.534731	0.00223358
0.38106	0.00212442
0.222279	-0.00164707
0.294669	-0.00710615
0.331019	-0.00239127
0.254448	-0.00221216
-0.395574	-0.00760031
-1.72122	-0.00825925
0.687014	0.00107164
0.510609	-0.000524209
0.577561	-0.00346061
0.396886	-0.00353525
0.453542	-0.00155539
0.630868	0.00102557
0.475631	0.00127667
0.447865	-0.000490292
0.424301	-0.00206207
0.260444	-0.00786451
0.187311	-0.00661445
0.178303	-0.0046181
0.195958	-0.00451377
0.748185	0.00482587
0.695601	0.00428842
0.776492	0.00225411
0.649225	0.00127172
0.516652	0.00545098
0.649035	-0.000272072
0.476165	-0.00484413
0.464371	-0.00267167
0.270636	-0.00296486
0.762474	0.00443572
0.803648	0.00821825
0.735488	0.00348718
0.753353	0.00376366
0.516387	0.000351345
0.53671	-0.00351925
0.686857	-0.00280635
0.664119	0.00584207
0.833888	0.0201259
0.780561	0.0139554
0.115041	-0.00504935
0.625455	-0.00732524
0.712972	-0.00111883
0.235666	-0.0044863
0.543409	-0.00329945
0.599787	-0.00244668
0.297832	-0.00462775
0.762422	-0.00229505
0.757979	0.000104685
0.698533	-0.00164253
0.735093	-0.00413026
0.720304	-0.00266147
0.689924	0.00411012
0.727671	0.00963913
0.650508	0.00872343
0.38189	-0.00317951
0.316748	-0.00572908
0.122956	-0.00371261
0.614194	-0.00267881
0.03136	-0.00425556
-0.0146633	-0.00150111
0.225499	-0.000442653
0.188392	-0.00423672
0.474694	-0.00364744
0.526248	-0.0100816
0.571412	-0.00726699
0.444154	-0.00570881
0.697789	0.000647197
0.747518	0.0023973
-2.30714	-0.00356655
0.509775	-0.00177659
0.449484	-0.00103464
0.212014	-0.00125673
0.433726	-0.00886829
0.415151	-0.00468186
0.417604	-0.00335554
0.792763	0.00151313
0.76537	0.00391543
0.640502	0.0170246
0.614645	0.0163371
0.457596	0.00028299
0.741821	0.00595645
0.716774	0.00448676
0.592454	-0.00658242
0.588905	0.00331051
0.250632	-0.000434189
0.25639	-0.00340732
0.0434353	-0.000704466
0.0921412	-0.00276786
-0.0349653	-0.00106676
0.32132	-0.00283476
0.411245	-0.0121389
0.482376	-0.0034666
0.27251	-0.000510925
0.278375	-0.00640175
0.229219	-0.00318678
0.312878	-0.00223091
0.285409	6.97247e-05
0.223373	-0.00628284
0.43691	-0.0022985
0.420355	-0.00443991
0.457597	-0.00304416
0.295927	-0.00198019
0.472684	-0.00297337
0.462704	-0.0037339
0.00471723	-0.0028599
0.210446	-0.00394933
0.336551	-0.0051757
0.232921	-0.00625537
0.0280915	-0.00311251
0.446296	0.00599058
0.584034	0.000514402
0.642957	0.00469363
0.586524	-0.000617297
0.538145	-0.000283266
0.597637	-0.00657791
0.65613	-0.00949049
0.501105	-0.00216702
0.219904	-0.00541804
0.0588488	-0.00131666
0.579171	0.0022443
0.704038	0.00187519
0.724259	1.41035e-05
0.544581	-0.000480873
0.591534	-0.000125593
0.723964	-0.00277267
0.166973	-0.00268168
0.836002	0.011976
0.807307	0.0105681
0.782562	0.00792732
0.536632	-0.00411933
0.533456	-0.00135134
0.596316	-0.000221717
0.708336	-0.0016738
0.836305	0.0281845
0.850269	0.0149165
0.380923	-0.00602261
0.420411	-0.00408489
0.573898	-0.00134499
0.697906	-0.00170742
0.733001	-0.00180602
0.613834	-0.00219363
0.518282	-0.00209069
0.612853	-0.00168026
0.620281	-0.00638215
0.705081	-0.00915709
0.698862	-0.000268894
0.697716	-0.0037361
0.585884	0.000174222
0.61672	-0.00482085
0.250864	-0.00287966
0.567537	0.00187803
0.705949	0.00333793
0.726913	-0.00262446
0.698992	-0.00401319
0.649977	-0.00531374
0.669504	-0.00423092
0.595772	-0.00508742
0.634382	0.00496471
0.575836	-0.0028093
0.380177	-0.00217793
0.69609	0.00157601
0.708527	0.00513021
0.440963	-0.00209767
-0.293516	-0.00424872
0.596234	-0.00643434
0.557283	-0.0020845
0.289153	-0.00209323
0.263707	-0.00444295
0.476602	-0.00592949
0.591722	-0.00675972
0.614586	-0.00781353
0.50929	-0.00756211
0.556222	-0.00753525
0.695818	-0.00258897
0.589087	0.0162045
0.492593	-0.00310756
0.359822	-0.00271472
0.397594	-0.00681347
0.522254	-0.00938483
0.48519	-0.00230884
0.723553	0.00721812
0.543176	0.0232894
0.656853	0.016083
0.550583	0.00144197
0.587315	-0.00165792
0.58945	0.00686228
0.614783	0.0061239
0.200427	-0.00117262
0.169566	-0.00161081
0.0506324	-0.00189547
-0.00385487	-0.00329286
0.455946	-0.00372339
0.635081	-0.00257265
0.626577	0.00367747
0.367576	-0.00098999
0.263626	-0.00182084
0.289782	-0.00464654
0.384591	-0.00569819
0.253257	-0.00642241
0.233743	-0.00287477
0.282127	-0.00467748
0.509767	0.00174257
0.657295	-0.00213563
0.618773	0.000423985
0.48716	0.00378734
0.330301	-0.00440004
0.377027	-0.00126269
0.384612	-0.00604127
0.441107	-0.000788255
0.256187	-0.00656631
0.1628	-0.00323011
0.252668	-0.00216988
0.29132	-0.00519133
0.228417	-0.00514749
0.0913178	-0.0047516
0.566362	0.00840776
0.672832	0.00903194
0.338087	-0.000618522
0.463544	-0.000571919
0.476113	-0.000166494
0.43426	-0.00198109
0.511211	-0.00330628
0.682854	-0.00213632
0.645347	-0.00714575
0.485884	-0.00430248
0.0418516	-0.00295878
0.095463	-0.00128347
0.747942	0.0150912
0.801374	0.0105275
0.492458	-0.000996337
0.524994	-0.000209055
0.494124	-0.00275783
0.468456	0.000859358
0.522029	-0.00110926
0.623143	-0.0024652
0.72363	-0.0048575
0.755983	0.000404727
0.0488688	-0.00282226
0.786983	0.027072
0.837939	0.016202
0.699392	-0.000801821
0.631926	0.00602516
0.461373	0.0010417
0.479851	0.0019437
0.516158	-0.000987581
0.616418	-0.0018101
0.636841	-0.00190672
0.606007	-0.00737078
0.671861	-0.00224176
0.567208	-0.00276366
0.643762	0.0081721
0.86584	0.0198508
0.844838	0.0151088
0.424732	-0.000132489
0.680996	0.00200509
0.535611	-0.00141458
0.507479	0.000975716
0.55552	0.0003283
0.680048	0.000975065
0.636166	-0.00226385
0.453055	-0.0074046
0.580522	-0.00304915
0.367102	0.00130468
0.0206568	-0.00266111
0.0635173	-0.0029393
0.342552	-0.00299382
0.469855	-0.00349831
0.540447	-0.00110173
0.69616	0.00210193
0.680518	-0.000780281
0.602919	-0.00642295
0.635003	-0.00491383
0.335903	-0.000968748
0.666307	0.00377758
0.642853	-0.00524742
0.671754	-0.00921117
0.0565796	0.000535051
0.488508	0.00389336
0.584614	0.00605723
0.686116	0.00214798
0.666928	0.00601076
0.598136	-0.00105362
0.611953	-0.00686725
1.19209e-07	0.00117876
0.342665	-0.000496123
0.693759	0.00405315
0.715302	0.00628226
0.716743	7.0957e-05
-0.46731	-0.00442977
0.0234098	-0.00614243
-0.00368547	-0.00194301
0.202261	-0.00505146
0.489169	-0.00530361
0.318043	-0.00520247
0.480612	-0.00476155
0.495994	-0.00887481
0.637367	-0.00710197
0.648695	-0.00741065
0.677641	-0.00189418
0.666477	-0.0028345
0.590726	0.00269943
0.465976	0.00437457
0.496051	-0.00434363
0.541105	-0.00261209
0.70806	0.0242462
0.661605	0.0158595
0.529675	0.00685337
0.620432	0.0141988
0.598769	0.012954
0.478228	0.000484376
0.699655	0.00346006
0.576492	0.00319981
0.597487	0.00904914
0.143266	-0.00339097
0.444755	-0.00422771
0.32769	-0.00144509
0.388143	-0.00249156
0.250798	-0.00464586
0.146411	-0.00230527
0.150143	-0.0017721
0.130047	-0.00432652
0.485146	0.00764468
0.681193	0.00170855
5.96046e-08	0.00672258
0.0270298	-0.00425846
0.460526	-0.00330951
0.426569	-0.00638669
0.341979	-0.00457786
0.467397	-0.00116153
0.502511	-0.00510699
0.37057	-0.00191701
0.29148	-0.00529727
0.304046	-0.00202519
0.0666232	-0.00507481
0.513303	0.0112128
0.701795	0.0172154
0.511035	0.0073001
0.130403	-0.00547553
0.452793	-0.00298425
0.414543	-0.00285878
0.449887	-0.00658924
0.342203	-0.00339289
0.463108	-0.00254674
0.363332	-0.00357596
0.177379	0.000401859
0.10448	-0.00280167
0.0407704	-0.00232429
-0.0132973	-0.00390468
0.679447	0.020127
0.744638	0.0180009
0.386649	0.00221875
0.489475	-0.00143043
0.538151	0.00071568
0.412328	-0.00383652
0.224514	-0.000228607
0.215214	-0.00790527
0.0654632	-0.00306946
-0.0479929	-0.00235969
0.0301633	-0.0040684
0.0125276	-0.00441369
0.828423	0.0216184
0.710236	0.00822566
0.753744	0.0215493
0.515264	0.00730002
0.578932	0.000824929
0.454728	-0.00270278
0.573062	-0.00195996
0.291931	-0.00560252
0.248394	-0.00831204
0.765448	0.00895472
0.68921	0.0165932
0.689007	0.0162154
0.706837	0.0142469
0.387679	-0.00397772
0.620684	-0.00269381
0.620371	-0.00186231
0.534629	0.00577943
0.592445	0.00660601
0.651243	0.00170086
0.642075	-0.00153779
0.649122	0.000608838
0.599764	0.0001645
0.439612	0.00557545
0.50982	0.00378042
0.628627	0.0016791
0.688059	-0.00272023
0.59999	-0.00106767
0.665466	0.00118296
0.632882	-0.00123222
0.324685	-0.00136531
0.617682	0.00803144
0.606488	0.00707156
0.689706	0.00431471
0.696048	0.00709342
0.150064	-0.00111618
0.570794	0.0103739
0.687968	0.00695781
0.760613	0.00805262
0.707384	0.00255636
0.293272	-0.00525305
0.22446	-0.00492182
0.0406514	-0.00281126
0.621962	-0.00171403
0.656837	0.0428902
0.538587	0.0285642
0.358851	0.0101192
0.508392	0.0197357
0.324426	0.017012
0.544141	0.0101301
0.518777	0.0120316
0	0.01508
0.522191	0.0175898
0.175844	-0.00325507
0.459161	-0.00383429
0.40559	-0.00346029
0.487047	-0.00711484
0.382245	-0.00468213
0.465438	0.00320452
0.54418	0.00888359
0.325427	0.00652431
0.0851533	-0.00242212
0.0251378	-0.00407218
0.489626	-0.0020465
0.297621	-0.00313876
0.445536	-0.00372073
0.628074	-0.00205124
0.525582	-0.00579264
0.448984	-0.00647946
0.419661	-0.00330859
0.228166	-0.00317495
0.645429	0.0180251
0.508691	0.00557604
0.151571	0.000413044
0.190758	-0.0034159
0.451798	-0.00413662
0.165698	-0.0023091
0.521882	-0.00346429
0.526115	-0.00433974
0.437825	-0.00571154
0.29986	-0.00910572
0.123577	-0.00550364
-0.245659	-0.00476078
0.6537	0.0212467
0.498395	0.0139328
0.0191947	-0.000731642
0.644575	0.020765
0.567416	0.00533363
0.424134	-0.00655596
0.297932	-0.00195838
0.158028	-0.00354981
0.0100889	-0.00135972
0.051701	-0.00501859
0.649567	0.00751101
0.0387598	-0.00627931
0.787421	0.0454576
0.767535	0.0298451
0.498158	-0.0021987
0.646256	0.0276866
0.740447	0.0379247
0.802517	0.0449091
0.654529	0.0180906
0.0341825	-0.00552812
0.410193	0.00546947
0.571081	0.0119418
0.549511	0.0020636
0.621099	0.000457287
0.455815	5.50728e-05
0.250701	-0.00462031
0.221204	0.00219097
0.503452	0.00203775
0.580797	0.00447815
0.679489	0.0024147
0.578272	-2.56871e-05
0.0932968	-0.00447374
0.206138	8.85097e-05
0.524011	0.00923632
0.683228	0.00864374
0.782655	0.00718412
0.433216	0.000292289
0.0237916	-0.00124274
-1.19209e-07	0.00466121
0.436771	0.000676672
0.464278	0.0449707
0.349378	0.0349326
-1.19209e-07	0.00347493
0.134022	0.0165821
0.0882098	0.0172328
0.358822	-0.00408398
0.352983	-0.00275542
0.186036	0.0138867
0.0879466	0.0247548
0.277422	0.0158124
0.287582	-0.00314817
0.429705	-0.00481042
0.330388	-0.00528096
0.4631	-0.00535861
0.408981	-0.00543677
0.420776	-0.00639208
0.399119	0.00685594
0.300912	0.00803999
0.027344	0.00336381
0.303668	0.0159217
0.0586869	-0.00481113
0.483705	-0.00332099
0.267513	-0.00366103
0.496778	-0.00518281
0.545786	-0.00618918
0.438313	-0.00883383
0.47311	-0.0148624
0.457194	0.00614579
0.382418	0.00670197
0.0455344	-0.00192792
0.425317	-0.00792609
0.567694	0.0452092
0	0.0565001
0.560226	0.0615653
0.0296772	-0.000311851
0.408673	0.0268527
0.365792	0.0300777
0.2343	0.0110889
0.148052	0.000200686
0.170309	0.0057302
0.291105	0.00739285
-1.19209e-07	0.00655902
2.98023e-07	0.00842924
0.322336	-0.000704022
0.161741	0.0057681
0.549416	0.0146128
0.691995	0.00753991
0.602581	0.000180678
0.0333521	-0.00385571
0	0.00373458
0	0.00107853
0.00363135	-0.00126231
0.0153763	-0.00375838
0.010342	-0.00162392
0.0191621	-0.00454429
0.0049035	0.000365369
0.0496659	0.00165678
0.333727	0.0228897
0.641089	0.0498054
0.0194737	-0.00325712
0.168122	0.0179269
0.0244032	-0.000538699
-1.19209e-07	0.00785911
0.117376	0.0150982
3.57628e-07	-0.00221118
0.0355708	-0.00315696
0.0176213	-0.00144512
0.0112715	-0.00701936
0.291193	0.0050549
0.45433	0.0108408
0.444552	-0.0015334
0.0629952	-0.00392409
0.00808316	-0.00367235
0.248418	0.00668748
0.0150186	-0.00425203
0.0624378	-0.00246738
0.0581959	-0.00343822
0.0153193	-0.00107301
0.0206355	-0.00324112
0.0417135	0.00249111
0.0129487	-0.0012684
0.0183691	-0.00560082
-0.00188899	-0.00411186
0.0523995	0.00841291
0.115663	0.00865874
0.200189	0.0134134
0.15508	5.67214e-05
0.723809	-0.00189273
0.073638	0.00173521
0.204647	-0.00479227
0.119584	-0.00185517
0.719219	0.00399912
-0.934436	-0.00293857
0.770463	0.00447578
0.160263	-0.000288968
-0.101923	-0.00289187
0.35228	0.000447956
0.591247	-0.00216267
0.554199	-0.00299188
0.0271136	-0.00194154
0.475873	-0.0035194
0.562848	-0.00321459
0.0735894	-0.000899583
0.148167	-0.00339941
0.315349	-0.00319616
0.0668822	-0.00432421
0.279337	-0.000169838
0.240959	-0.00491275
0.0478334	-0.00369691
0.382668	-0.00147961
0.191824	-0.00162874
0.556506	-0.00515664
0.0982404	-0.00250859
0.683539	0.0179583
0.402229	-0.00184186
0.580075	-0.00201154
0.337146	-0.00431856
0.346259	0.00129177
0.0715876	-0.00451296
0.0835559	-0.00355671
-0.12952	-0.00257576
0.263086	0.000622199
0.0482761	-0.00178514
-0.0376272	-0.00340363
0.568482	0.0108293
0.00566465	-0.00509702
0.252331	-0.000106352
-0.000570297	-0.00295838
-0.032771	-0.0019706
0.112646	-0.00409778
0.0811117	-0.00334954
0.0627146	-0.00190041
0.00717187	-0.00337135
0.0307562	-0.00222759
0.0694945	-0.00353854
-0.0194478	-0.00489682
-0.146226	-0.00493582
0.305931	-0.00286352
0.323164	-0.00186378
0.424582	-0.000788269
0.366031	-0.00122927
0.196272	-0.00572768
-0.00887418	-0.00345339
-0.0479707	-0.00346455
0.0936905	-0.00236814
0.0862188	0.00239272
0.133136	-0.000782143
0.366944	-0.00306537
0.217582	-0.00171613
0.0607684	-0.00344339
0.0713351	-0.00074704
0	0.011302
0.186894	-0.0036919
0.544042	0.00336375
0.56935	0.00049119
0.102866	-0.00360475
0.331298	4.03718e-05
0.106639	-0.0026168
0.0119038	-0.00515552
0.0757789	-0.00560893
0.169179	0.00118854
0.465648	0.00191261
0.194589	0.00723127
0.0277796	-0.00228049
0.322618	0.00147523
0.656481	0.0162519
0.452761	0.0058793
0.0170096	-0.00207992
0.245681	-0.00216045
0.116847	-0.00384056
0.172591	-0.00222755
0.190115	-0.0050451
0.27303	-0.00100764
0.0558085	-0.00275735
0.0129739	-0.0037037
0.268739	-0.00413917
0.0262234	-0.00431488
0.542259	0.00114382
0.336583	-0.00295457
0.0211129	-0.00343822
0.198655	-0.00182495
0.582564	0.0143763
0.738036	0.0077059
0.772679	-0.000855927
0.119662	-0.0030355
0.23397	-0.00219191
0.16173	-0.00130597
0.744686	0.00221475
0.661082	0.00143629
0.473037	-0.00239387
0.0707682	-0.00271554
0.076902	-0.00423593
0.23854	-0.00251282
0.306144	-0.000666117
0.0562747	-0.000618975
0.0712376	-0.00396126
0.319122	-0.00208612
0.0808472	-0.00110482
-0.0294845	-0.00395666
0.49037	-0.00146519
0.477313	0.0022372
0.10346	0.0128795
0.608061	0.0143552
0.623728	0.0111679
0.0611805	0.00337044
0.540315	0.00747764
0.607643	0.0191718
0.552194	0.0210997
0.511204	0.0104823
0.713117	0.0190132
0.245887	-0.00384226
-0.0316968	-0.00522415
0.176935	-0.00268779
0.317883	-0.00246659
0.546976	0.00936628
-0.0287242	0.00123869
0.749484	0.0104504
0.692169	0.00856239
0.549374	-0.00381388
0.429679	-0.00265086
0.0563638	0.00776598
0.374271	0.000957115
0.0199746	-0.000776068
0.158475	-0.000214604
0.168031	0.00975979
0.608004	0.00394033
0.144464	-0.0018592
0.128265	-0.00303914
0.135291	-0.00339219
0.660875	-0.000609441
0.695084	0.0189711
0.793827	0.0182794
0.768504	0.0103966
0.272332	-0.00549268
0.276962	-0.00271089
0.173355	-0.000938147
0.703377	-0.00252657
0.672011	-0.00290919
0.74982	0.0101098
0	-0.000740584
0.243955	-0.00367784
0.191137	-0.00375581
0.0146855	-0.000790833
0.705516	0.00500119
0.118235	-0.00110354
0.127464	-0.00034625
0.044064	-0.003733
0.484794	0.0105866
0.717363	0.0104909
0.494433	0.00543816
0.305028	0.00187293
0.198122	-0.000851938
0.577055	0.000307738
0.548321	0.00332447
0.579719	0.0114371
0.50597	0.0198681
0.686222	0.0160652
0.57232	0.0188116
0.449398	0.00141021
0.0973912	-0.00512756
0.106597	-0.00289628
0.192277	-0.0021892
0.254678	-0.00449588
0.349476	-0.00173623
0.33686	-0.00286456
0.577654	-0.000281787
0.492456	0.00452868
-1.71436	-0.00143771
0.661782	0.00829049
0.596	0.00458019
0.0841469	-0.00259101
-0.0419467	-0.00495236
0.191613	-0.00409975
0.690091	0.00801123
0.492197	-0.000260455
0.53784	0.00171607
0.227392	-0.00213272
0.444845	-0.000667378
0.0101793	-0.00253441
-0.0757865	-0.00532599
0.685018	0.00370509
0.521178	-0.00247225
0.563224	0.021333
0.527982	0.00210137
0.372729	0.000667837
0.222798	-0.00422942
0.756283	0.00163846
0.83418	0.00362379
0.665585	0.00178542
0.50444	0.00183539
0.675856	0.02035
0.798606	0.025025
0.79014	0.018679
0.58672	0.00407155
0.240445	-0.00363299
0.653217	-0.00116101
0.810622	0.00810944
0.707224	0.00212233
0.629012	0.000345563
0.642915	0.00774336
0.711734	0.0190888
0	0.000146586
0.0824383	-0.00261335
0.502277	0.0137159
0.519111	0.00511157
0.844539	0.0149186
0.79542	0.00931266
0.403135	0.000976445
0.010681	-0.00162698
0.190687	0.00709423
0.369702	0.0181949
0.521092	0.0165825
0.679088	0.0157653
0.855673	0.00702659
0.723622	0.00653117
0.619579	0.00881141
0.612005	0.0208591
0.63494	0.0168973
0.592352	0.0263666
0.574277	0.0217478
0.325717	0.0128591
0.127567	-0.00317188
0.361563	-0.00566968
0.638767	-0.00297611
0.82752	0.0021416
0.654661	-0.00145366
0.526848	-0.00428136
0.0740488	-0.00491071
0.0838978	-0.00348948
0.514301	-0.00237353
0.651563	-0.000400571
0.639927	-0.00144457
-1.84726	-0.00367122
0.42806	0.000458225
0.260366	0.00141484
0.0457446	-0.00513284
0.298861	-0.00418154
0.245899	-0.00465184
0.395821	-0.00230232
0.136362	-0.00624638
-1.07071	-0.00174258
0.292275	-0.00170235
0.146537	-0.00283823
0.260966	-0.0040061
0.308509	-0.00296572
0.166439	-0.00362983
0.15699	-0.00603823
-0.0796703	-0.00391136
0.0365958	-0.00255243
0.269704	0.00234322
0.15549	-0.0058398
0.000173569	-0.00475067
-0.0578859	-0.00401672
0.687895	-0.00391256
0.578815	-0.000294868
0.219033	-0.00377156
0.178484	-0.00493655
0.12693	-0.00179722
0.715623	-0.000518028
0.489508	-0.00433254
0.675912	0.0229309
0.380919	0.0170304
0.534971	0.00304491
0.47123	-0.00122989
0.394637	-0.00379875
0.76717	0.010556
0.879933	0.00247023
0.835439	-0.00485302
0.681888	0.0021868
0.551163	-0.00262612
0.687354	0.0279653
0.752264	0.0254581
-1.19209e-07	0.0291094
0.41107	0.0066336
0.0250767	-0.00318485
0.0541245	-0.00310736
0.133674	-0.000946983
0.710136	0.00245407
0.84429	0.00328383
0.769624	0.00217061
0.0871989	0.000147503
-1.19209e-07	0.00215209
0.00918561	-0.00358948
0.17151	0.0149456
0.269874	0.00642819
0.798218	0.0116363
0.830807	0.0081025
0.671526	0.00455731
0.312389	0.0182869
0.754541	0.0116586
0.836431	0.00637882
0.779915	0.00401633
0.578577	0.00244874
0.428951	0.00875797
0.327966	0.0153711
0.350566	0.0190822
0.318365	0.0355934
0.202618	0.0202604
0.418666	0.0307843
0.419834	0.0170136
0.569077	0.0242884
0.391894	0.0209081
0.701568	-0.00259988
0.863161	-0.00272228
0.854581	0.00322151
0.720514	0.00664867
0.123634	-0.00308565
0.159095	-0.00360688
0.0663614	-0.00329706
0.00824958	-0.00436857
0.275308	-0.00051525
0.547755	-0.00214517
0.699412	-0.00292757
0.466764	-0.00185729
0.68821	0.00251415
0.758086	0.00261942
0.345163	-0.0024131
0.351144	-0.00168888
0.182073	-0.00120125
-0.0107123	-0.00336735
0.260092	-0.0042194
0.199447	-0.00481281
0.0354881	-0.00248652
0.595117	-0.00340371
0.476685	-0.00619827
0.20314	-0.00584232
0.0894271	-0.00375618
0.157781	-0.00514904
-0.492862	-0.00339334
0.565571	-0.00452258
0.215181	-0.00527371
-0.00840652	-0.00563536
0.0979245	-0.00312868
0.712656	-0.0024853
0.375054	-0.00812348
0.583208	0.00307472
0.274827	-0.0065961
0.252198	-0.000705941
0.54392	0.00173948
0.669079	0.00135843
0.806517	0.00552892
0.48733	0.000898584
0.428739	0.0060213
0.464647	0.00734517
0.486422	0.00110418
0.356997	-0.00307614
0.66474	-0.00241653
0.635608	0.00335312
0.752155	0.000335277
0.590149	0.00133515
0.601461	0.0144567
0.749533	0.0253698
0.789081	0.0279947
0.61794	0.0162993
0.48487	0.00170195
0.298633	-0.00142659
-0.140895	-0.00321914
0.408681	-0.00390939
0.270321	-0.000525709
0.190599	-0.00184865
0.581834	-0.00114833
0.644377	-0.000395852
0.755291	-0.00216837
0.674819	0.00236142
0.321152	-0.00257887
0.72501	0.0190613
0.780639	0.0265748
0.612159	0.0217208
0.183724	0.00013241
0.221531	-0.00404189
0.0341195	-0.00237018
-0.331621	-0.00395448
-1.19209e-07	0.00775165
0.44027	-0.00205083
0.576436	-0.00118657
0.0388138	0.00507068
-0.0298063	-0.00392064
0.571175	0.00954216
0.698658	0.00795141
0.701803	-0.0023451
0.0940357	0.0148881
0.0568923	0.0111994
0.575533	0.00127924
0.771965	0.003765
0.735333	0.00435819
0.0533971	0.00869262
0.199605	0.025838
0.239458	0.0098547
0.123332	0.00333563
0.141205	0.0222216
0.16365	0.014343
0.087893	0.0419584
0.216488	0.0110405
0.463647	-0.00350965
0.606187	-0.00449508
0.724431	0.00017898
0.727974	0.0014922
0.488428	-0.00721197
0.693361	0.00221534
0.75131	0.00577058
0.748016	0.00316758
0.200324	-0.00301551
0.121926	-0.00265647
0.035019	-0.00396638
0.000912011	-0.00441715
-0.229525	-0.00261727
0.629574	-0.00359212
0.419203	-0.000474518
0.451887	-0.0068456
0.800396	0.00499227
0.359929	-0.00377491
0.199934	-0.00244014
0.31141	-0.00197103
0.0732232	-0.00130394
0.509216	-0.0021742
0.370259	-0.00627568
0.375673	-0.00368906
0.182845	-0.00349903
0.629955	0.00194121
0.805762	0.0048563
0.854422	0.000525457
0.524606	-0.00196472
0.296324	-0.00348415
0.377921	-0.00634635
0.561081	0.00267524
0.716322	0.00258386
0.777093	-0.000922963
0.677244	-0.00146064
0.54955	-0.00258789
0.286243	0.00329789
0.648218	-0.00217207
0.658437	0.000237386
0.328726	0.004551
0.638151	0.0113261
0.687814	0.00927257
0.347695	-0.00265479
0.0022552	-0.00216639
0.72251	0.00350504
0.742783	-2.71182e-05
0.350533	5.55822e-05
0.788625	0.0137059
0.673126	0.00793593
0.635712	0.00747418
0.484329	-1.6125e-05
-0.100437	-0.00437897
0.0335229	-0.00286283
0.117887	-0.00205374
0.708825	-0.00384281
0.859689	0.00301141
0.793511	0.000664473
0.357952	-0.00214154
0.790732	0.0279103
0.613417	0.0200093
0.167838	-0.00153787
0.00880098	-0.00349523
0.0439796	-0.00466626
0.0277491	-0.00385746
0.0316694	-0.00310861
0.783823	0.0093432
0.816149	-0.00184232
0.594249	-0.00246884
0.609071	-0.00122097
0.785942	0.00663114
0.500575	0.004393
0.581061	0.0162847
0.762625	-0.000515405
0.64407	0.00563567
0.662541	0.00423083
0.665352	0.0140313
0.72465	0.00418807
0.53753	0.00563587
0.69463	0.00394526
0.655666	0.00406537
0.042453	0.0134467
0.0264886	0.0198827
0.0283008	0.00159965
0.615262	0.00177963
0.57146	-0.00435504
0.165287	-0.00503778
0.303977	-0.00259047
0.581796	-0.00260883
0.452762	0.000711179
0.00572276	-0.00249007
0.137296	-0.00308682
0.565523	-0.000158486
0.384942	-0.0013171
0.290476	-0.00437714
0.21349	-0.00210467
-0.148773	-0.00263195
0.418541	-0.00405356
0.459474	-0.00210992
0.626078	-0.000188687
0.583145	-0.00238113
0.137663	-0.00305967
0.292685	-0.00114728
0.432747	-0.00148311
0.393955	-0.000852598
0.413937	-0.00201459
0.4027	-0.00264238
0.122262	-0.00372053
0.63006	0.000916112
0.50794	-0.00393995
0.439834	-0.004491
0.424975	-0.00720102
0.234987	-0.00419919
0.318005	-0.00192332
0.259858	-0.00131141
0.71243	-0.000779349
0.57728	-0.00249686
0.629133	-0.000260562
0.699699	-6.89906e-05
0.521874	0.00417166
0.606798	0.000497019
0.394259	-0.00247733
0.628822	-0.00188527
0.798697	-8.01207e-06
0.821351	0.00447148
0.805499	0.00311367
0.772869	0.00732616
0.743566	0.00906863
0.633865	0.00179618
0.672452	0.00618018
0.637115	0.00377643
0.599858	0.0085768
0.635354	-0.000440489
0.707264	0.00141237
0.720459	0.00289884
0.63367	0.00253354
0.792566	0.00559067
0.539607	-0.00243594
0.71256	0.00538339
0.557971	0.000684957
0.271054	-0.00287002
-0.00465643	-0.00267014
0.0117705	-0.00441209
0.533464	-0.00516442
0.118668	-0.0027046
0.163172	-0.00492055
0.315187	-0.00480111
0.0263017	-0.00334195
0.19382	-0.00490735
-0.230609	-0.00353221
0.276858	-0.00211083
0.119034	-0.00247565
0.0728253	-0.00228847
0.301064	-0.00528487
0.598729	0.00430183
0.31735	-0.00200978
0.226953	-0.00410606
0.284274	-0.00182859
0.304928	-0.00362448
0.183249	-0.00551663
0.238911	-0.00488056
0.586588	0.00204321
0.610004	0.00477819
0.273548	-0.00568771
0.692693	0.000618306
0.788605	0.00381951
0.660756	0.000299221
0.763978	0.0160488
0.312559	0.00345201
0.734846	0.0257233
0.508743	-0.00373163
0.0673395	-0.00249132
0.07407	-0.00422289
0.329276	-0.00275212
0.223213	-0.00111217
0.226698	-0.00420761
0.102453	-0.00585808
0.584183	0.00202849
0.29464	0.00102869
0.436466	0.00174805
0.646762	0.00411579
0.549593	0.000156696
0.435541	-0.00288183
0.0044654	-0.00367247
0.587701	-0.000687102
0.531258	-0.0050284
0.475103	0.00278499
0.248623	-0.00420017
0.255454	-0.00260286
-0.137117	-0.00154985
0.385725	0.00142725
0.0134267	0.0023497
0.565109	0.0123435
0.670849	0.00674482
0.0983533	-0.00272304
0.232607	-0.0039731
0.378004	-0.00330331
0.722666	0.00611905
0.693075	0.011294
0.76497	0.0213649
0.687638	0.0110542
0.394141	-0.00348214
0.0471193	-0.00171312
0.00716203	-0.00423853
0.382779	-0.00349463
0.489952	-0.00135093
0.634162	0.0162292
0.83166	0.0226904
0.699249	0.0147819
-0.0029366	-0.00305965
0.810472	0.00213936
0.439703	-0.00137175
0.601538	-0.00360043
0.536894	-0.00473493
0.207781	-0.00433179
0.277823	-0.00403078
0.175805	-0.00516358
0.220639	-0.00200445
0.164437	-0.00377593
0.464597	0.00404095
0.143636	-0.000859444
0.539017	-0.00111731
0.346504	-0.00242089
0.0230587	-0.00271518
0.0856674	-0.00531858
0.151978	-0.00332622
0.0379044	-0.000527439
0.597974	-0.00245444
0.177326	-0.00251843
0.530204	-0.000991914
0.0993971	-0.00296201
0.350013	-0.0044995
-0.0547286	-0.00205366
-0.0240579	-0.00399663
0.0051173	-0.00267943
0.47195	-0.00335407
0.500434	-0.00187366
0.563921	0.00212367
0.25343	-0.00399844
0.559348	-0.00662812
0.342334	-0.00543794
0.109813	-0.00452861
0.246059	-0.00173507
0.0605026	-0.00372975
[truncated: 7,040 more rows]

## Sheet: 2F
Eccentricity (deg)	Full R-squared minus Constrained R-squared
1.68381	-0.0043743
1.86254	-0.00317537
7.27563	-0.00276518
2.02179	-0.00411709
3.06333	-1.94494e-05
0.25042	-0.00524571
1.19644	-0.00209331
1.25401	-0.00385027
0.365492	-0.00173614
0.123221	-0.00229959
5.74392	-0.00274488
0.0677544	-0.00224298
4.13616	-0.00409756
4.42435	-0.00898921
0.0888119	-0.00281108
0.912198	-0.00425648
0.824043	-0.00286056
0.481598	-0.00334393
4.26644	-0.00210486
7.38622	0.0024783
1.41807	-0.00958437
0.420782	0.00354337
5.8425	0.00405864
0.515377	-0.00341052
0.991546	-0.00267013
1.13634	-0.00274644
3.70745	-0.000773582
0.334372	-0.00247572
1.10819	-0.00407309
1.31416	0.00112507
1.66266	0.000331374
1.49082	-0.00305124
1.03515	0.00214891
2.87468	0.00381047
0.442445	-0.00561041
0.265771	-0.00401472
0.165663	-0.0047759
1.29899	-6.43222e-05
1.24217	-0.0036765
1.22997	-0.00307429
2.14438	-0.0064648
0.050418	-0.00373866
0.620413	-0.00342299
0.406843	-0.000901008
1.5776	-0.00171482
1.10405	-0.00646425
4.03681	-0.000922618
0.3754	-0.00207688
0.871471	0.00052293
1.39271	-0.00350566
1.02499	0.00155272
2.89348	0.0058937
0.415467	-0.00107877
1.04702	-0.00494814
0.985581	0.00235804
1.26351	0.00136706
1.3008	-0.00104775
1.32282	-0.000321056
2.09093	-0.000685156
0.415524	-0.00356624
0.609727	-0.00651837
0.83152	-0.00203211
1.04371	-1.53532e-05
1.00788	-0.00297094
1.57605	-0.00556948
0.478595	-0.00461277
0.975524	-0.00205368
1.21255	-0.00683852
1.59047	-0.00352663
1.28516	-0.00323086
3.01513	0.00106324
0.36108	-0.00276319
0.273579	-0.00262657
0.613761	-0.00187177
1.21396	-0.00107835
1.53466	-0.00304232
1.03553	-0.00175651
3.00123	0.000451784
0.319922	-0.000309577
0.694596	-0.00604082
0.825315	-0.000845906
1.10448	0.00144192
0.997132	3.77288e-05
1.48976	-0.0053823
0.157411	-0.000845638
1.07931	0.00142885
1.04287	0.00240955
0.36369	-0.00550662
4.28525	-0.00265578
4.30704	0.0119067
4.39443	0.0258682
4.37521	0.0130289
0.279911	-0.00407292
5.52173	0.0128548
5.51921	0.0132541
1.21393	-0.00442641
1.01022	-0.00349149
0.908529	-0.00419873
1.75361	-0.00268226
2.04201	-0.00388234
2.54783	0.0051622
0.526253	-0.00278648
0.57267	-0.00325734
1.19603	-0.00143329
1.51161	0.000159774
1.47879	-0.00413133
1.91543	-0.00126599
2.9771	0.0129893
0.335786	-0.00180783
0.431136	-0.00132863
0.472065	-0.00150806
1.6244	-0.000655291
1.92654	-0.0031111
0.550359	-0.00101769
1.98745	-0.0066644
0.143091	-0.00287911
1.00528	0.00404012
1.54858	-0.000293852
1.88474	-0.00324238
0.120021	-0.00128495
1.35041	0.00241861
1.17706	-0.000355789
0.624431	-0.00129662
0.402196	-0.0043534
0.501947	-0.00508682
0.641352	-0.000817521
0.601653	-0.00108622
1.34471	0.00104267
1.27849	-0.00398088
0.585815	-0.00430304
0.543696	-0.0029277
4.1799	0.00249991
4.18	-0.00492734
2.89528	0.0131307
4.17505	0.0213444
4.18114	0.0188468
4.19566	0.0337818
4.42289	0.0072211
8.2057	-0.00269096
4.42773	0.0154619
4.16416	-0.00226569
0.199746	-0.00388529
5.59652	0.0169784
2.8825	-0.00179944
1.3222	0.00533063
1.71837	-0.00550443
2.08649	-0.0017587
2.57991	0.00174096
3.06494	0.00937952
0.379313	-0.00357244
0.564589	-0.00154117
0.65363	-0.00363719
1.50187	-0.00473133
1.34723	-0.00331636
2.00316	0.00313887
2.82606	0.00467199
4.80794	0.0315011
4.18503	0.0241147
0.34198	-0.00428249
1.89902	0.000371685
2.00586	0.000153104
1.3537	-0.00253714
2.90544	0.0120178
2.9232	0.0105533
4.24401	0.0119259
0.189681	-0.00310239
0.878808	-0.00148768
0.970179	-0.00172872
1.9919	0.00181535
2.11584	-0.00309461
0.543705	-0.00401824
0.546505	-0.00362274
0.96656	-0.000710754
1.18925	-0.000613014
0.508621	-0.00205575
0.142268	-0.00215037
1.57305	0.00298275
1.63805	0.000612744
1.31198	-0.00272723
0.601862	-0.00379553
0.524027	-0.00412701
0.940559	0.00452735
0.674679	-0.00230269
0.41902	-0.00459382
1.48011	0.00428277
1.41184	-0.00232709
4.18452	0.0470334
0.62477	-0.00208847
0.370353	-0.00631317
0.251011	-0.00801515
4.17969	0.0156653
4.1874	0.014835
2.61142	0.00346507
2.69162	-0.000244225
2.88957	0.00188578
4.28034	0.0128163
4.35267	0.00920512
5.90429	0.0313812
5.93262	0.00182296
5.94462	0.0301044
8.82383	-0.00182617
4.9281	0.00776036
4.29665	0.0126778
4.84159	-0.00362721
4.28098	0.00171365
0.603919	-0.00235839
3.09227	0.00222004
1.46903	-0.0068401
0.758095	-0.00380494
1.21422	-0.00145512
0.371371	-0.00501619
1.65469	0.000753191
1.57784	-0.00579476
1.45993	-0.00159295
2.8483	0.0111659
3.03629	0.0124549
0.227514	-0.00314618
1.90054	-0.00364783
1.41313	-0.00539038
2.89402	0.00466386
3.08506	0.0107214
4.06363	0.0197601
0.86558	-0.00459432
0.731988	-0.00214038
0.0855079	-0.0031207
0.459808	-0.00228404
1.4399	-0.00288017
2.07374	-0.00199898
1.73682	-0.0033922
3.01713	0.0137851
4.23838	0.0222609
0.551545	-0.00553553
0.834645	0.00173824
0.96824	-0.000823935
0.847267	-0.00249327
0.479694	-0.00463955
0.377323	-0.00580868
0.383846	-0.00294962
0.137976	-0.00444529
1.84709	0.00284048
2.13566	0.00167684
1.8478	-0.0017311
4.2161	0.0317745
0.801183	-0.00452776
0.533947	-0.00570113
0.9382	0.00331378
0.908287	-0.00322795
0.422211	-0.00222677
0.357536	-0.00638029
1.74232	0.00145492
1.67818	-0.00103811
1.54651	-0.00330256
4.04817	0.0283872
4.22088	0.00721346
0.466416	-0.000968043
0.369471	-0.00749914
0.225819	-0.00745911
4.18711	0.0181005
4.18994	0.0212665
0.127779	-0.00355021
4.47672	0.00853234
4.23292	0.0239334
2.58936	0.00756722
2.60881	0.00375107
3.13297	0.000277064
4.37007	0.0104099
4.15857	0.00386065
4.13317	0.0116873
5.93567	0.0258211
4.35267	0.00219376
5.93468	0.02792
5.93844	-0.0012648
4.27998	0.00168758
2.93417	0.00222521
6.90911	0.00748952
2.13163	-0.000830236
1.71496	-0.000783388
1.63992	-0.00370179
2.0328	0.000802964
5.01273	-0.000657733
2.15727	-0.0034246
1.96194	-0.00357925
2.12063	0.00652434
2.92668	0.00915786
0.113584	-0.000306385
2.34946	0.00482689
2.10036	0.000713922
2.38839	-0.00193391
4.95929	0.00354989
2.61198	-0.00512976
2.81487	0.015139
3.88365	0.0250887
1.00215	-0.000258375
1.19293	-0.0048343
0.0306093	-0.00212737
0.144018	-0.00284214
2.59172	0.00539752
2.27766	-6.67153e-05
2.36581	-0.00181051
2.79322	-0.00382257
3.01227	-0.00219065
2.91149	-0.00265762
4.26079	0.0199246
4.0516	0.0194594
4.14159	0.0163576
0.858234	0.000515476
0.636073	-0.00184047
1.04872	-0.00158274
1.3944	0.00126162
0.60744	-0.00234364
0.638577	-0.00518302
0.0773332	-0.00156915
1.13501	-0.00457821
2.59054	0.00303527
2.9223	0.000191759
1.11208	-0.0039831
2.95918	0.000282013
4.34445	0.0243717
4.16531	0.0165442
0.842168	0.000266456
0.849769	0.00306839
0.579449	-0.00246404
0.997384	-0.00114557
1.3944	0.00182874
0.301212	-0.00608667
1.64913	-0.0011145
1.66703	0.00297744
2.15167	-0.00178518
3.2295	-0.00313483
4.18204	0.0205257
4.20423	0.0158084
0.889136	-0.00119709
1.25816	-0.00177116
0.279761	-0.00613637
1.76244	-0.000852779
1.86823	-0.0025482
4.36384	0.00874583
4.27261	0.0142661
0.205081	-0.0058867
4.28124	-0.00188272
2.67007	0.00584337
1.89141	0.00259655
2.6791	0.000957385
2.42397	-0.00244258
2.97095	-0.00105169
4.19615	0.00987114
4.51255	0.00396973
4.25064	0.0077212
4.19883	0.0182326
4.25019	0.00259663
4.25826	0.00971566
4.25592	0.0105515
4.28174	0.00561332
5.93842	-0.00314584
2.98785	-0.00153275
2.22929	9.53789e-05
2.30917	0.00193295
2.73118	0.000163225
0.268961	-0.00371144
2.90806	-0.000803259
2.56924	0.00111881
2.96361	0.00871691
0.204909	-0.00434208
2.63583	0.00561715
2.66274	0.00849811
2.69055	0.00949365
3.12408	0.00566738
4.09771	0.00501839
2.81535	-0.00108601
3.08857	0.01033
3.23838	0.00583326
0.954427	0.00429427
1.0145	-0.000949442
0.990105	-5.42474e-05
0.998192	0.00202095
0.889261	-0.00295539
3.08251	0.00356794
2.2364	-0.00299878
2.62329	0.00191281
3.01289	0.00926295
3.1703	0.00871461
3.96474	0.006282
4.63601	0.00693671
4.64358	0.0206895
4.34816	0.0207401
0.969045	0.00337702
0.972018	-0.00381109
0.519655	-0.00735046
1.47179	0.00269826
0.440368	-0.00777243
0.324454	-0.00304368
3.39778	0.0100654
2.95858	-0.000140545
4.73208	0.00377582
4.45984	0.00414465
4.62453	0.0200392
4.99946	0.0215864
4.62105	0.0079047
3.91003	0.0156225
1.34558	0.00263977
0.251664	-0.00507051
0.21401	-0.00545444
1.91237	0.00428813
2.57212	0.00733471
3.31822	0.00744003
4.67313	0.0113212
4.27715	0.0157425
4.15782	0.0167563
4.24353	0.0176337
5.16129	0.010464
6.21269	0.00552773
4.24242	0.00938851
1.18476	-0.00550439
0.142919	-0.00895064
0.104182	-0.0021124
1.85679	-0.00535429
1.98588	-0.00285334
4.4888	0.022342
4.22754	0.0164526
4.28905	0.00852341
2.07023	0.00828682
0.0444675	-0.00545211
2.08971	0.0115786
2.10329	0.00515891
2.71018	0.00192366
2.81886	-0.00216946
2.73049	0.00196784
2.98439	0.00220035
4.61093	0.0132828
4.04887	0.0111455
4.08015	0.0153322
4.21335	0.00976715
4.2502	0.0122427
4.1799	0.0116289
5.93862	-0.00365893
0.044486	-0.00320924
0.497076	-0.00296484
5.05362	0.00755315
4.66996	0.0136353
2.92863	0.000373882
0.961338	-0.00498053
1.29554	-0.000719267
1.33589	-0.00168401
0.9408	-0.00194625
3.59723	0.0102254
4.7809	0.011774
4.3412	0.0146463
1.31907	-0.0044653
1.09926	0.00190072
0.948172	-0.00496707
1.11065	0.000907009
1.36699	-0.0014507
3.57938	0.00865795
4.14196	0.0102758
4.36031	-0.00146352
4.09932	0.00935826
0.885121	0.000262137
1.45611	0.003581
0.0863727	-0.00209887
3.50614	0.0141216
3.9151	0.0171815
3.80287	0.00876697
3.845	0.013847
4.12994	0.0197033
4.25395	0.00623239
5.94016	0.00670604
4.21467	0.0116871
1.28345	-0.00227422
1.26463	-0.00299316
1.12925	0.000216487
0.262536	-0.0058034
0.136683	-0.00298244
2.74024	0.00267624
3.61296	0.0179336
3.80431	0.0182653
4.08363	0.0206054
4.06899	0.0147942
4.16859	0.0119104
4.23111	0.00744551
5.9388	-0.00364993
2.01557	0.0020777
0.1303	-0.0026302
3.27677	-0.00150601
4.6567	0.00512471
4.58623	0.0391879
4.41041	0.0119958
5.67045	-0.000435438
0.0996058	-0.00463099
2.77761	0.00248226
1.91896	0.00357599
1.41062	-0.00290627
2.40374	-9.45814e-05
2.13909	-0.00226515
2.73238	0.00497908
2.65382	0.00198594
2.75884	0.00247136
2.90554	0.00568235
2.90401	0.00481845
3.02272	0.00212471
4.18031	0.00309754
4.20041	0.00748172
4.23536	0.00586707
4.18524	0.00409587
4.2725	-0.000501892
5.45692	0.0043068
4.20464	0.0139431
4.18448	0.0100787
4.2774	-0.000266665
4.18047	0.00053565
4.53412	-0.00564379
1.76148	-0.00378832
2.05341	-0.00366924
4.30918	0.00575713
1.47202	-0.00347021
0.808042	-0.00334425
1.26256	-0.00106608
4.11202	0.00565914
4.39904	-0.00159956
4.37798	0.00603667
1.36831	0.000172559
1.3066	0.00232428
0.783667	-0.00390301
1.49385	0.00102855
1.92291	-0.00304542
4.12624	0.00609919
4.20135	0.0190589
4.38472	-0.0030164
4.29385	0.00922819
1.32712	-0.00104779
1.44021	-0.00240797
1.44249	-0.00189566
0.117645	-0.00206907
0.125226	-0.00203971
4.1806	0.00416243
4.22602	0.00799145
4.22235	0.00525557
1.77064	0.00127487
1.58753	-0.00549173
3.51551	0.016922
3.68276	0.0131157
4.46456	0.0266496
4.53081	0.00612596
1.87433	0.00084334
1.82896	-0.00240152
1.99252	-0.00106382
1.73712	-0.00276916
5.33683	-0.00450314
3.23773	-0.00183777
5.00079	-0.00337992
2.23479	0.00164241
2.5442	0.00184949
2.00825	0.00105958
2.22772	0.00205767
2.89849	0.00246354
2.80258	-0.00302011
2.76776	0.00170425
3.17099	-0.00128468
3.30401	-0.00303629
4.31371	-0.00289114
4.30495	-0.00120106
1.73428	-0.000436341
2.03411	-0.00246447
1.40218	-0.00284036
1.40443	-0.00179635
1.70586	-0.00116484
1.68753	0.000345325
0.0101244	-0.00441582
4.29582	-0.000186503
1.98063	0.00143251
4.12504	-0.000559758
1.82701	-0.000525983
2.0191	0.00117111
2.08529	0.000497052
0.104708	-0.000778917
0.0947272	-0.00302048
4.23463	0.00125513
1.70671	0.00642841
1.90514	0.00165151
1.96664	-0.000345177
2.07817	0.00168941
2.66281	-0.00467977
4.29902	0.0102674
5.9378	-0.00122476
7.16589	-0.00235855
1.99663	-0.00120127
1.94232	0.00023461
1.95403	0.00238324
2.24111	0.000662751
4.39693	0.00707529
2.121	0.00129326
2.9232	-0.00374496
0.0340131	-0.00466411
2.7782	-0.00644592
3.63219	-0.00524103
0.69488	-0.00524922
1.0504	-0.00176313
1.1053	-0.00391538
0.962655	-0.00424182
1.19648	0.00269657
0.65997	-0.0032481
1.42864	-0.00379716
0.968231	-0.00327076
1.84774	0.000794496
0.923873	-0.00336535
0.581123	-0.00252195
1.1096	-0.00161125
1.47821	-0.000546604
2.31441	0.000174881
0.337437	-0.00450186
0.517235	-0.000779949
1.04539	-0.0030002
0.466162	-0.00214143
1.36908	-0.00180058
0.38155	-0.00496644
0.756096	-0.00197845
0.848904	-0.00655243
1.42317	-0.000355091
1.63715	-0.00296929
1.00542	-0.00340639
2.25781	0.00217815
0.884599	-0.00266621
1.5817	-0.00187133
2.3067	0.00278703
1.64551	0.00328505
0.397016	-0.00342981
0.425376	-0.00443894
0.64027	-0.000866769
0.946304	-0.0065616
1.25742	-0.00160173
2.21193	-0.00214083
2.59104	0.00444324
0.148925	-0.00330117
0.200778	-0.00436594
0.452487	-0.00459247
1.17025	-0.00273636
1.69655	-0.00251201
1.64943	-0.00145498
1.89612	-0.000584322
2.86062	-0.000376332
0.141521	-0.00433278
1.05053	-0.00378131
1.40628	-0.00109708
2.11325	-0.00173126
2.28417	0.00287243
2.12895	0.00281483
2.87284	0.00345482
0.861967	-0.000734887
0.960917	-0.00242341
1.01403	-0.00369959
1.68778	-0.00377487
2.14034	-0.00156375
2.25618	-0.000169815
1.61008	-0.00550593
0.630552	-0.00406331
0.635109	-0.00360987
1.67095	0.00234805
2.7887	0.00415468
1.46727	0.00345691
0.880285	-0.000156149
1.7801	0.00487776
2.77929	0.00913848
1.86617	0.000536673
1.3601	0.000524888
1.75973	-0.00169912
1.88055	-0.00295552
0.0421068	9.92435e-05
0.251091	-0.00266169
0.372999	-0.00063874
0.502552	-0.00188307
0.583147	-0.000446001
1.24652	-0.00125002
1.69806	-0.000211001
1.32492	0.000498326
3.00366	0.00627547
6.70779	0.0102382
0.224949	-0.00477419
0.147979	-0.00394262
0.599611	-0.0049528
0.591706	-0.00304008
0.612114	-0.0020305
1.27371	-0.000744514
1.66551	-0.000789175
2.18698	-0.00115133
3.07716	-0.00144571
4.15991	0.000148852
4.15398	0.00169386
0.0809801	-0.00275022
1.02817	-0.00311227
1.33551	-0.00162848
1.96639	-0.00239802
1.96893	0.000784789
2.93594	-0.000430476
3.16929	-0.00280954
2.54292	0.00347846
3.26705	-0.000405796
1.3944	-0.00189964
0.893619	-0.00271657
0.803467	-0.00147025
2.19727	-0.00231877
1.92197	-0.00243406
1.71968	0.000905173
1.80442	-0.000169177
2.142	-7.09564e-05
2.11369	-0.000430755
2.87417	-1.00504e-05
3.39008	-0.00311504
1.45673	-0.00266901
1.00821	-0.00698386
0.874956	-0.0022623
0.378367	-0.0059613
0.433153	-0.00416657
2.6441	0.00460149
2.75018	0.00295168
2.26439	-0.00191167
2.13357	0.00414806
2.37372	-0.000252053
2.78314	0.00125392
3.37667	-0.000720766
1.52177	-0.00339133
0.95514	-0.00291845
0.351052	-0.00646897
0.259179	-0.00397851
2.16573	-0.00350878
2.84921	0.0078996
3.20483	0.00392451
3.36921	-0.0030091
3.87081	0.00633807
3.25691	0.00438053
4.53811	0.00886628
2.00587	-0.00264375
1.41912	-0.00197984
2.01061	-0.00322956
2.73201	0.00908133
1.93381	-0.00263749
1.92021	-0.00235234
1.134	-0.00282738
1.76225	-0.00415775
1.74792	-0.00212866
3.07179	-0.00871371
4.28289	-0.00383787
4.18526	-0.000787209
2.06125	0.000455497
2.08953	-0.00153095
2.09383	-0.00424823
0.0297509	-0.00111622
0.20289	-0.00196246
0.325452	0.000975784
0.545661	0.000202645
1.05536	-0.00544327
1.55042	0.00148785
1.81254	0.000553562
1.66393	0.000729163
2.86946	0.0020049
3.50743	0.00939599
0.120047	-0.00292576
0.0608417	-0.00198846
0.452565	-0.00248632
0.602662	-0.00241459
0.596232	-0.00192561
0.878521	-0.00490302
1.97808	-0.00177087
1.61623	-0.00163913
2.15251	-0.00377756
3.00198	0.0101774
4.21396	0.00452026
0.0634367	-0.00382631
0.302437	-0.00370199
0.653448	-0.00603154
0.983017	-0.00371058
2.40479	-0.000821377
2.37044	-0.00211066
3.00903	-0.00190982
3.10768	-0.00973893
3.29156	-0.00200033
1.37756	-0.000188293
1.07416	-0.004782
0.9139	-0.00135369
1.23445	-0.00377587
3.21253	-0.00245232
2.42414	-0.00606904
2.82923	0.00223358
5.5142	0.00212442
1.60631	-0.00164707
1.36437	-0.00710615
0.910894	-0.00239127
0.647329	-0.00221216
0.38556	-0.00760031
0.386144	-0.00825925
1.88793	0.00107164
2.36194	-0.000524209
2.59355	-0.00346061
2.59186	-0.00353525
2.71095	-0.00155539
3.2613	0.00102557
5.57129	0.00127667
1.38361	-0.000490292
1.33924	-0.00206207
1.45985	-0.00786451
1.02444	-0.00661445
0.466509	-0.0046181
0.216508	-0.00451377
2.9407	0.00482587
3.1548	0.00428842
2.88986	0.00225411
3.04684	0.00127172
3.11119	0.00545098
3.50484	-0.000272072
1.92083	-0.00484413
1.35009	-0.00267167
0.0836865	-0.00296486
2.86703	0.00443572
3.25477	0.00821825
3.54423	0.00348718
3.70743	0.00376366
2.02241	0.000351345
1.94035	-0.00351925
1.85503	-0.00280635
4.5704	0.00584207
3.51814	0.0201259
3.55915	0.0139554
1.18831	-0.00504935
1.97148	-0.00732524
2.04563	-0.00111883
1.78024	-0.0044863
2.05158	-0.00329945
2.12152	-0.00244668
2.19829	-0.00462775
3.34744	-0.00229505
2.94432	0.000104685
3.18967	-0.00164253
3.85494	-0.00413026
3.11035	-0.00266147
4.18076	0.00411012
4.18943	0.00963913
4.20513	0.00872343
4.2745	-0.00317951
1.09598	-0.00572908
0.376563	-0.00371261
1.79054	-0.00267881
8.54432	-0.00425556
0.0296515	-0.00150111
0.344486	-0.000442653
0.351123	-0.00423672
0.607639	-0.00364744
0.957375	-0.0100816
1.08099	-0.00726699
1.11321	-0.00570881
1.56377	0.000647197
2.11767	0.0023973
0.519304	-0.00356655
0.519174	-0.00177659
0.440901	-0.00103464
0.564294	-0.00125673
0.913	-0.00886829
1.11909	-0.00468186
2.3699	-0.00335554
2.05857	0.00151313
2.29502	0.00391543
3.33378	0.0170246
3.98828	0.0163371
5.65609	0.00028299
2.65011	0.00595645
2.19259	0.00448676
2.9975	-0.00658242
5.93877	0.00331051
2.07461	-0.000434189
1.34119	-0.00340732
0.757668	-0.000704466
0.586457	-0.00276786
1.72816	-0.00106676
2.24224	-0.00283476
3.09969	-0.0121389
3.35553	-0.0034666
1.83525	-0.000510925
1.34374	-0.00640175
0.881087	-0.00318678
0.645213	-0.00223091
0.575673	6.97247e-05
0.376669	-0.00628284
3.0913	-0.0022985
3.49665	-0.00443991
4.68263	-0.00304416
2.08439	-0.00198019
1.3136	-0.00297337
1.33779	-0.0037339
0.954405	-0.0028599
0.497465	-0.00394933
0.366762	-0.0051757
0.234363	-0.00625537
0.0598468	-0.00311251
4.4166	0.00599058
3.51562	0.000514402
4.68324	0.00469363
4.24845	-0.000617297
1.97251	-0.000283266
1.90233	-0.00657791
1.57187	-0.00949049
1.84116	-0.00216702
0.0787832	-0.00541804
0.143624	-0.00131666
3.1088	0.0022443
2.992	0.00187519
3.34607	1.41035e-05
2.06589	-0.000480873
2.03048	-0.000125593
1.79137	-0.00277267
0.123235	-0.00268168
4.38683	0.011976
3.67241	0.0105681
4.23332	0.00792732
2.50603	-0.00411933
2.12665	-0.00135134
2.11957	-0.000221717
2.01084	-0.0016738
4.39394	0.0281845
3.73614	0.0149165
2.26425	-0.00602261
2.61907	-0.00408489
2.20945	-0.00134499
2.16485	-0.00170742
2.8886	-0.00180602
2.61585	-0.00219363
2.63486	-0.00209069
2.73522	-0.00168026
2.60525	-0.00638215
3.02004	-0.00915709
3.02465	-0.000268894
3.00692	-0.0037361
2.91602	0.000174222
2.63846	-0.00482085
4.17353	-0.00287966
4.18649	0.00187803
4.24021	0.00333793
3.09941	-0.00262446
3.08265	-0.00401319
3.09361	-0.00531374
3.05625	-0.00423092
2.62659	-0.00508742
4.18842	0.00496471
4.22128	-0.0028093
4.29117	-0.00217793
4.07743	0.00157601
4.23821	0.00513021
3.18112	-0.00209767
0.281553	-0.00424872
0.948053	-0.00643434
0.920943	-0.0020845
0.85427	-0.00209323
0.426955	-0.00444295
0.557008	-0.00592949
0.838365	-0.00675972
0.874537	-0.00781353
1.05877	-0.00756211
1.01268	-0.00753525
1.41177	-0.00258897
5.02416	0.0162045
0.484012	-0.00310756
0.377686	-0.00271472
0.622397	-0.00681347
0.848382	-0.00938483
1.45364	-0.00230884
2.02127	0.00721812
5.65224	0.0232894
4.71342	0.016083
7.80909	0.00144197
2.77851	-0.00165792
5.57262	0.00686228
5.27912	0.0061239
2.05525	-0.00117262
0.804207	-0.00161081
0.957346	-0.00189547
0.381452	-0.00329286
4.47807	-0.00372339
4.92318	-0.00257265
5.64937	0.00367747
2.05617	-0.00098999
2.00487	-0.00182084
1.11364	-0.00464654
0.826577	-0.00569819
0.90015	-0.00642241
0.22425	-0.00287477
0.251013	-0.00467748
4.68362	0.00174257
4.67872	-0.00213563
4.62077	0.000423985
5.09135	0.00378734
3.12899	-0.00440004
1.98425	-0.00126269
2.04449	-0.00604127
1.81724	-0.000788255
1.17648	-0.00656631
0.478831	-0.00323011
0.504673	-0.00216988
0.261581	-0.00519133
0.0380964	-0.00514749
0.120952	-0.0047516
4.96142	0.00840776
4.77103	0.00903194
4.16609	-0.000618522
2.41191	-0.000571919
2.18428	-0.000166494
2.17143	-0.00198109
1.90738	-0.00330628
2.03527	-0.00213632
1.79621	-0.00714575
1.31386	-0.00430248
0.0824246	-0.00295878
0.155708	-0.00128347
4.80112	0.0150912
4.46528	0.0105275
2.68304	-0.000996337
2.70476	-0.000209055
2.88906	-0.00275783
2.2586	0.000859358
2.09164	-0.00110926
2.22868	-0.0024652
2.03996	-0.0048575
1.93473	0.000404727
0.170421	-0.00282226
4.64683	0.027072
4.04368	0.016202
4.26048	-0.000801821
2.78094	0.00602516
2.01545	0.0010417
2.15475	0.0019437
2.21369	-0.000987581
2.73674	-0.0018101
2.35263	-0.00190672
2.18649	-0.00737078
2.12579	-0.00224176
1.92639	-0.00276366
4.96231	0.0081721
4.16463	0.0198508
4.2818	0.0151088
3.30952	-0.000132489
3.25777	0.00200509
2.77886	-0.00141458
1.99628	0.000975716
2.30287	0.0003283
2.83891	0.000975065
2.58893	-0.00226385
2.72408	-0.0074046
2.23088	-0.00304915
4.46792	0.00130468
3.68378	-0.00266111
4.98375	-0.0029393
2.99617	-0.00299382
2.87085	-0.00349831
2.99038	-0.00110173
3.04777	0.00210193
2.75337	-0.000780281
2.81465	-0.00642295
2.77037	-0.00491383
4.54844	-0.000968748
3.16458	0.00377758
2.77872	-0.00524742
2.70704	-0.00921117
5.83471	0.000535051
4.09007	0.00389336
4.15449	0.00605723
3.95746	0.00214798
3.38451	0.00601076
2.95282	-0.00105362
2.74342	-0.00686725
8.4	0.00117876
4.46439	-0.000496123
4.1255	0.00405315
4.04179	0.00628226
3.24036	7.0957e-05
0.250696	-0.00442977
5.79554	-0.00614243
0.13225	-0.00194301
0.812391	-0.00505146
0.962965	-0.00530361
1.38546	-0.00520247
0.643832	-0.00476155
0.646446	-0.00887481
0.754664	-0.00710197
0.797357	-0.00741065
0.949425	-0.00189418
1.34014	-0.0028345
2.15979	0.00269943
7.90444	0.00437457
0.430437	-0.00434363
0.487185	-0.00261209
5.79784	0.0242462
5.22547	0.0158595
7.7288	0.00685337
5.82654	0.0141988
5.46081	0.012954
4.64644	0.000484376
4.46395	0.00346006
4.48271	0.00319981
4.74318	0.00904914
7.42505	-0.00339097
1.80258	-0.00422771
1.41787	-0.00144509
1.06399	-0.00249156
0.868276	-0.00464586
0.415509	-0.00230527
0.261558	-0.0017721
0.216236	-0.00432652
4.67993	0.00764468
4.48099	0.00170855
8.4	0.00672258
2.6576	-0.00425846
2.03285	-0.00330951
2.22526	-0.00638669
1.89067	-0.00457786
1.0015	-0.00116153
0.654092	-0.00510699
0.608781	-0.00191701
0.619736	-0.00529727
0.254031	-0.00202519
0.0416799	-0.00507481
4.74468	0.0112128
4.58501	0.0172154
4.24109	0.0073001
9.09202	-0.00547553
2.20442	-0.00298425
2.35441	-0.00285878
2.3951	-0.00658924
0.565981	-0.00339289
0.526587	-0.00254674
0.330166	-0.00357596
0.11079	0.000401859
0.0327587	-0.00280167
0.132077	-0.00232429
3.65607	-0.00390468
4.56374	0.020127
4.35066	0.0180009
4.29545	0.00221875
2.3603	-0.00143043
3.89939	0.00071568
4.71416	-0.00383652
0.248503	-0.000228607
0.206918	-0.00790527
0.0339042	-0.00306946
0.0719785	-0.00235969
0.14857	-0.0040684
4.57707	-0.00441369
4.12179	0.0216184
4.22952	0.00822566
3.20817	0.0215493
3.03516	0.00730002
5.08989	0.000824929
2.79048	-0.00270278
2.8087	-0.00195996
0.230407	-0.00560252
0.339258	-0.00831204
4.21634	0.00895472
4.73925	0.0165932
4.75311	0.0162154
5.1087	0.0142469
2.90341	-0.00397772
2.90668	-0.00269381
2.80062	-0.00186231
4.97136	0.00577943
5.08317	0.00660601
4.88323	0.00170086
4.74162	-0.00153779
3.05565	0.000608838
2.88253	0.0001645
4.9449	0.00557545
4.40261	0.00378042
4.43751	0.0016791
4.36147	-0.00272023
4.59486	-0.00106767
4.29812	0.00118296
3.02913	-0.00123222
4.22606	-0.00136531
4.18319	0.00803144
4.18586	0.00707156
3.57165	0.00431471
3.00363	0.00709342
4.27339	-0.00111618
4.23002	0.0103739
4.15493	0.00695781
3.86435	0.00805262
4.17682	0.00255636
4.28024	-0.00525305
4.7711	-0.00492182
5.81865	-0.00281126
1.42954	-0.00171403
5.71116	0.0428902
8.12746	0.0285642
8.41581	0.0101192
5.7808	0.0197357
7.88788	0.017012
6.29963	0.0101301
5.25956	0.0120316
8.4	0.01508
5.3966	0.0175898
1.90647	-0.00325507
1.4676	-0.00383429
1.34478	-0.00346029
0.908541	-0.00711484
0.716344	-0.00468213
4.46082	0.00320452
4.66127	0.00888359
5.21782	0.00652431
4.36616	-0.00242212
4.49089	-0.00407218
2.10113	-0.0020465
2.01436	-0.00313876
1.28998	-0.00372073
0.997901	-0.00205124
0.640876	-0.00579264
0.560985	-0.00647946
0.395817	-0.00330859
0.39068	-0.00317495
4.24581	0.0180251
4.23878	0.00557604
4.07001	0.000413044
7.03165	-0.0034159
1.87254	-0.00413662
1.50604	-0.0023091
0.706747	-0.00346429
0.689708	-0.00433974
0.360356	-0.00571154
0.320745	-0.00910572
4.25589	-0.00550364
0.0503558	-0.00476078
4.25963	0.0212467
4.23952	0.0139328
4.37926	-0.000731642
2.12248	0.020765
2.73219	0.00533363
0.364497	-0.00655596
0.222814	-0.00195838
0.0626205	-0.00354981
5.24188	-0.00135972
0.0883567	-0.00501859
4.29774	0.00751101
4.18767	-0.00627931
3.53674	0.0454576
3.27431	0.0298451
0.462091	-0.0021987
4.48814	0.0276866
4.42175	0.0379247
3.62535	0.0449091
4.54569	0.0180906
4.30787	-0.00552812
4.2944	0.00546947
4.26116	0.0119418
4.30275	0.0020636
4.54941	0.000457287
4.59097	5.50728e-05
4.7768	-0.00462031
5.79227	0.00219097
4.43773	0.00203775
5.18137	0.00447815
4.44358	0.0024147
4.65366	-2.56871e-05
4.29441	-0.00447374
4.64143	8.85097e-05
4.18076	0.00923632
4.1984	0.00864374
4.29109	0.00718412
4.80341	0.000292289
4.29738	-0.00124274
8.4	0.00466121
4.94421	0.000676672
5.48509	0.0449707
5.52883	0.0349326
4.5093	0.00347493
4.31216	0.0165821
4.34131	0.0172328
2.04015	-0.00408398
1.48384	-0.00275542
5.91483	0.0138867
5.9383	0.0247548
4.27451	0.0158124
2.05528	-0.00314817
1.5759	-0.00481042
1.3099	-0.00528096
1.04608	-0.00535861
1.12765	-0.00543677
1.10259	-0.00639208
4.09994	0.00685594
5.91908	0.00803999
5.98926	0.00336381
5.76815	0.0159217
10.3401	-0.00481113
1.77278	-0.00332099
2.11235	-0.00366103
1.05115	-0.00518281
0.765781	-0.00618918
0.588676	-0.00883383
0.647068	-0.0148624
4.28427	0.00614579
4.27458	0.00670197
4.59501	-0.00192792
0.870901	-0.00792609
4.70168	0.0452092
4.41826	0.0565001
4.3686	0.0615653
4.2943	-0.000311851
4.55033	0.0268527
4.28394	0.0300777
4.25469	0.0110889
4.25902	0.000200686
4.25927	0.0057302
5.50609	0.00739285
8.4	0.00655902
8.4	0.00842924
4.71562	-0.000704022
5.93833	0.0057681
5.00953	0.0146128
4.21608	0.00753991
4.77182	0.000180678
4.50656	-0.00385571
8.4	0.00373458
4.51155	0.00107853
4.47088	-0.00126231
5.93549	-0.00375838
4.31218	-0.00162392
4.42695	-0.00454429
4.29845	0.000365369
5.93833	0.00165678
5.4037	0.0228897
4.44483	0.0498054
4.28988	-0.00325712
4.48949	0.0179269
4.3555	-0.000538699
4.52532	0.00785911
4.23074	0.0150982
8.4	-0.00221118
4.39801	-0.00315696
4.28932	-0.00144512
4.44346	-0.00701936
5.35511	0.0050549
5.28506	0.0108408
4.25003	-0.0015334
4.2888	-0.00392409
7.86567	-0.00367235
8.73075	0.00668748
4.28229	-0.00425203
6.82559	-0.00246738
0.13036	-0.00343822
4.26005	-0.00107301
8.25475	-0.00324112
4.35621	0.00249111
6.46732	-0.0012684
0.31796	-0.00560082
0.0786644	-0.00411186
4.25956	0.00841291
6.00194	0.00865874
5.93844	0.0134134
5.92178	5.67214e-05
4.12222	-0.00189273
4.25061	0.00173521
1.97694	-0.00479227
2.75694	-0.00185517
2.79856	0.00399912
2.67955	-0.00293857
2.99737	0.00447578
3.93944	-0.000288968
0.230534	-0.00289187
4.46328	0.000447956
3.20135	-0.00216267
2.88796	-0.00299188
4.2553	-0.00194154
3.13812	-0.0035194
3.14604	-0.00321459
4.39947	-0.000899583
1.89171	-0.00339941
1.94147	-0.00319616
1.92079	-0.00432421
2.94921	-0.000169838
2.28188	-0.00491275
2.13681	-0.00369691
2.96131	-0.00147961
2.90499	-0.00162874
3.02248	-0.00515664
2.36758	-0.00250859
4.17808	0.0179583
2.9232	-0.00184186
3.14907	-0.00201154
4.60359	-0.00431856
4.1832	0.00129177
2.9656	-0.00451296
3.02256	-0.00355671
3.04511	-0.00257576
4.18581	0.000622199
2.85268	-0.00178514
2.01108	-0.00340363
4.10277	0.0108293
2.82387	-0.00509702
4.77394	-0.000106352
2.72259	-0.00295838
1.67045	-0.0019706
1.50063	-0.00409778
0.870472	-0.00334954
1.766	-0.00190041
1.89174	-0.00337135
8.29128	-0.00222759
2.01649	-0.00353854
2.02592	-0.00489682
0.181391	-0.00493582
2.78413	-0.00286352
2.70195	-0.00186378
4.40159	-0.000788269
3.02266	-0.00122927
2.33585	-0.00572768
0.207688	-0.00345339
1.88646	-0.00346455
1.13588	-0.00236814
5.28301	0.00239272
5.92038	-0.000782143
2.75899	-0.00306537
2.10279	-0.00171613
1.58722	-0.00344339
5.69064	-0.00074704
8.4	0.011302
4.75866	-0.0036919
2.82278	0.00336375
2.68565	0.00049119
1.90584	-0.00360475
4.43883	4.03718e-05
4.29581	-0.0026168
5.90671	-0.00515552
2.97991	-0.00560893
2.816	0.00118854
2.71008	0.00191261
5.93799	0.00723127
3.17114	-0.00228049
2.93985	0.00147523
3.96173	0.0162519
4.2688	0.0058793
0.0295511	-0.00207992
2.80932	-0.00216045
4.33467	-0.00384056
1.53865	-0.00222755
1.73001	-0.0050451
1.80981	-0.00100764
1.33848	-0.00275735
0.415644	-0.0037037
1.73892	-0.00413917
0.401041	-0.00431488
3.22198	0.00114382
2.74899	-0.00295457
0.0519812	-0.00343822
0.808347	-0.00182495
4.05137	0.0143763
3.26277	0.0077059
3.18888	-0.000855927
1.3546	-0.0030355
1.02226	-0.00219191
0.840616	-0.00130597
3.51118	0.00221475
3.83433	0.00143629
2.73177	-0.00239387
8.79136	-0.00271554
1.90001	-0.00423593
1.4888	-0.00251282
1.342	-0.000666117
4.63406	-0.000618975
3.89465	-0.00396126
3.33546	-0.00208612
2.81982	-0.00110482
2.38116	-0.00395666
2.88953	-0.00146519
2.86457	0.0022372
5.93834	0.0128795
4.09348	0.0143552
2.96962	0.0111679
5.17494	0.00337044
4.1247	0.00747764
4.12278	0.0191718
4.13389	0.0210997
4.28017	0.0104823
3.89354	0.0190132
0.370985	-0.00384226
0.258268	-0.00522415
0.450734	-0.00268779
0.61696	-0.00246659
1.1256	0.00936628
0.162469	0.00123869
1.23163	0.0104504
1.01666	0.00856239
1.21618	-0.00381388
1.38247	-0.00265086
0.800399	0.00776598
0.850383	0.000957115
0.197663	-0.000776068
1.38928	-0.000214604
4.35341	0.00975979
3.30685	0.00394033
2.55674	-0.0018592
0.1318	-0.00303914
1.50355	-0.00339219
1.55238	-0.000609441
3.70349	0.0189711
3.62449	0.0182794
3.45436	0.0103966
3.13001	-0.00549268
1.78113	-0.00271089
1.70601	-0.000938147
1.47855	-0.00252657
0.801349	-0.00290919
3.37465	0.0101098
8.4	-0.000740584
0.21555	-0.00367784
2.8357	-0.00375581
4.92287	-0.000790833
2.85807	0.00500119
5.94814	-0.00110354
4.45464	-0.00034625
4.54065	-0.003733
4.20263	0.0105866
3.01106	0.0104909
2.87946	0.00543816
4.25854	0.00187293
4.44685	-0.000851938
3.04824	0.000307738
3.01317	0.00332447
4.14639	0.0114371
4.25168	0.0198681
3.99834	0.0160652
4.17992	0.0188116
4.39888	0.00141021
0.292038	-0.00512756
0.204938	-0.00289628
0.411544	-0.0021892
0.452413	-0.00449588
0.576369	-0.00173623
0.899537	-0.00286456
0.868371	-0.000281787
0.932427	0.00452868
1.61083	-0.00143771
1.0655	0.00829049
0.887591	0.00458019
1.33436	-0.00259101
0.512691	-0.00495236
0.331483	-0.00409975
1.2132	0.00801123
1.01697	-0.000260455
0.81184	0.00171607
0.345593	-0.00213272
0.588135	-0.000667378
0.446783	-0.00253441
0.160355	-0.00532599
0.866583	0.00370509
0.921564	-0.00247225
4.13682	0.021333
3.31399	0.00210137
2.89903	0.000667837
2.67857	-0.00422942
2.49523	0.00163846
1.40854	0.00362379
1.12412	0.00178542
0.91671	0.00183539
3.96921	0.02035
3.85261	0.025025
3.53524	0.018679
3.83616	0.00407155
8.01262	-0.00363299
2.93452	-0.00116101
2.768	0.00810944
2.0328	0.00212233
1.01734	0.000345563
0.848647	0.00774336
3.98852	0.0190888
8.4	0.000146586
0.186453	-0.00261335
4.21779	0.0137159
4.20773	0.00511157
3.23482	0.0149186
2.8296	0.00931266
2.92434	0.000976445
4.28571	-0.00162698
7.59635	0.00709423
5.93831	0.0181949
4.17698	0.0165825
3.31184	0.0157653
2.84322	0.00702659
2.8838	0.00653117
4.1622	0.00881141
4.1528	0.0208591
4.1576	0.0168973
4.19271	0.0263666
4.24179	0.0217478
4.20791	0.0128591
0.0404056	-0.00317188
0.348931	-0.00566968
0.424809	-0.00297611
0.954569	0.0021416
0.956609	-0.00145366
0.638761	-0.00428136
0.253758	-0.00491071
0.0827976	-0.00348948
0.269549	-0.00237353
0.437748	-0.000400571
0.467543	-0.00144457
0.256089	-0.00367122
0.839896	0.000458225
1.04752	0.00141484
0.134552	-0.00513284
0.180856	-0.00418154
0.180803	-0.00465184
0.284747	-0.00230232
0.348498	-0.00624638
0.961665	-0.00174258
0.855803	-0.00170235
0.98345	-0.00283823
0.337995	-0.0040061
0.301105	-0.00296572
1.06479	-0.00362983
0.884728	-0.00603823
0.578269	-0.00391136
0.262723	-0.00255243
0.121942	0.00234322
0.356989	-0.0058398
4.43444	-0.00475067
1.59476	-0.00401672
0.681384	-0.00391256
0.847114	-0.000294868
1.8273	-0.00377156
1.83692	-0.00493655
1.8162	-0.00179722
1.13871	-0.000518028
0.97819	-0.00433254
3.84248	0.0229309
6.35974	0.0170304
2.93962	0.00304491
2.23177	-0.00122989
1.93046	-0.00379875
3.95659	0.010556
3.31395	0.00247023
1.15604	-0.00485302
1.18158	0.0021868
0.991382	-0.00262612
4.07636	0.0279653
3.80518	0.0254581
8.4	0.0291094
5.55061	0.0066336
2.85335	-0.00318485
5.07769	-0.00310736
4.29658	-0.000946983
3.9536	0.00245407
3.43984	0.00328383
2.38494	0.00217061
1.05525	0.000147503
8.4	0.00215209
4.59544	-0.00358948
4.24394	0.0149456
5.93816	0.00642819
3.67247	0.0116363
3.46129	0.0081025
2.80509	0.00455731
4.20816	0.0182869
3.91015	0.0116586
3.27175	0.00637882
2.91849	0.00401633
2.91521	0.00244874
4.16874	0.00875797
5.93864	0.0153711
4.18396	0.0190822
5.93776	0.0355934
4.24786	0.0202604
4.18989	0.0307843
4.27463	0.0170136
4.20299	0.0242884
4.18957	0.0209081
0.749395	-0.00259988
0.947516	-0.00272228
0.93942	0.00322151
1.20642	0.00664867
0.167286	-0.00308565
0.104745	-0.00360688
0.0966688	-0.00329706
4.13219	-0.00436857
0.116116	-0.00051525
0.23459	-0.00214517
0.271983	-0.00292757
0.31393	-0.00185729
0.405125	0.00251415
0.590979	0.00261942
0.381547	-0.0024131
0.853557	-0.00168888
0.592521	-0.00120125
0.25082	-0.00336735
0.23788	-0.0042194
0.250584	-0.00481281
0.197114	-0.00248652
0.270853	-0.00340371
0.224357	-0.00619827
0.00538335	-0.00584232
0.0423786	-0.00375618
0.867814	-0.00514904
0.236217	-0.00339334
0.287138	-0.00452258
0.292327	-0.00527371
0.60559	-0.00563536
1.19441	-0.00312868
0.39305	-0.0024853
0.621678	-0.00812348
2.22247	0.00307472
1.57721	-0.0065961
1.45976	-0.000705941
1.60515	0.00173948
2.00353	0.00135843
1.36943	0.00552892
0.931227	0.000898584
3.11596	0.0060213
2.85281	0.00734517
2.71058	0.00110418
1.97332	-0.00307614
1.8574	-0.00241653
4.19232	0.00335312
1.9662	0.000335277
1.41872	0.00133515
4.35839	0.0144567
3.46208	0.0253698
3.62815	0.0279947
3.89725	0.0162993
4.44012	0.00170195
2.39971	-0.00142659
2.47748	-0.00321914
2.14782	-0.00390939
2.94863	-0.000525709
4.22061	-0.00184865
4.09271	-0.00114833
2.09974	-0.000395852
2.1256	-0.00216837
1.49552	0.00236142
4.5738	-0.00257887
3.67742	0.0190613
3.84833	0.0265748
4.16965	0.0217208
5.8447	0.00013241
4.28991	-0.00404189
0.0396127	-0.00237018
0.13277	-0.00395448
8.4	0.00775165
1.95669	-0.00205083
1.44588	-0.00118657
5.93832	0.00507068
0.0783027	-0.00392064
4.19168	0.00954216
2.85932	0.00795141
2.1345	-0.0023451
4.25865	0.0148881
4.2839	0.0111994
4.18379	0.00127924
3.13829	0.003765
2.81844	0.00435819
4.24678	0.00869262
5.93854	0.025838
4.20969	0.0098547
4.26104	0.00333563
4.23187	0.0222216
4.22702	0.014343
5.90832	0.0419584
5.91239	0.0110405
0.818664	-0.00350965
0.96858	-0.00449508
1.25355	0.00017898
0.802624	0.0014922
1.0699	-0.00721197
0.916412	0.00221534
1.18436	0.00577058
1.30151	0.00316758
0.18794	-0.00301551
0.210577	-0.00265647
0.133278	-0.00396638
0.676991	-0.00441715
1.38957	-0.00261727
0.5674	-0.00359212
0.594923	-0.000474518
1.24074	-0.0068456
1.36444	0.00499227
0.295747	-0.00377491
0.228795	-0.00244014
0.132608	-0.00197103
0.0198365	-0.00130394
0.263269	-0.0021742
0.251784	-0.00627568
0.361334	-0.00368906
0.319568	-0.00349903
1.83548	0.00194121
1.52169	0.0048563
1.55511	0.000525457
0.551988	-0.00196472
0.49724	-0.00348415
0.443737	-0.00634635
2.11063	0.00267524
2.06727	0.00258386
1.84627	-0.000922963
1.69016	-0.00146064
1.63815	-0.00258789
3.54477	0.00329789
0.915655	-0.00217207
0.842539	0.000237386
2.98263	0.004551
2.32676	0.0113261
2.36102	0.00927257
1.62252	-0.00265479
4.33893	-0.00216639
2.40517	0.00350504
1.52931	-2.71182e-05
0.958436	5.55822e-05
3.1525	0.0137059
2.92316	0.00793593
2.78245	0.00747418
2.78416	-1.6125e-05
3.31406	-0.00437897
0.962591	-0.00286283
4.21928	-0.00205374
4.00459	-0.00384281
2.01355	0.00301141
1.92831	0.000664473
0.994281	-0.00214154
3.59234	0.0279103
4.09095	0.0200093
3.30326	-0.00153787
0.0668775	-0.00349523
1.89898	-0.00466626
4.33567	-0.00385746
4.26223	-0.00310861
3.14336	0.0093432
2.12066	-0.00184232
1.2797	-0.00246884
4.28518	-0.00122097
3.7708	0.00663114
4.24521	0.004393
4.16145	0.0162847
2.37368	-0.000515405
1.95279	0.00563567
4.34246	0.00423083
4.20857	0.0140313
2.98972	0.00418807
4.1832	0.00563587
2.91193	0.00394526
2.75729	0.00406537
4.26943	0.0134467
4.26397	0.0198827
5.97764	0.00159965
0.8566	0.00177963
0.982245	-0.00435504
0.906387	-0.00503778
1.04881	-0.00259047
1.14177	-0.00260883
1.07372	0.000711179
1.64929	-0.00249007
0.116498	-0.00308682
0.175123	-0.000158486
0.0876354	-0.0013171
0.0275365	-0.00437714
0.029337	-0.00210467
0.0249276	-0.00263195
1.55231	-0.00405356
1.31925	-0.00210992
1.29784	-0.000188687
1.41111	-0.00238113
0.628696	-0.00305967
0.363853	-0.00114728
0.145177	-0.00148311
0.0919052	-0.000852598
0.0417649	-0.00201459
0.0281997	-0.00264238
0.0126043	-0.00372053
1.77159	0.000916112
1.30589	-0.00393995
0.534015	-0.004491
0.745664	-0.00720102
0.545116	-0.00419919
0.113489	-0.00192332
0.0335299	-0.00131141
2.00163	-0.000779349
1.80332	-0.00249686
0.953231	-0.000260562
0.939821	-6.89906e-05
2.71165	0.00417166
1.16251	0.000497019
0.93458	-0.00247733
1.38142	-0.00188527
1.93907	-8.01207e-06
2.9006	0.00447148
2.08941	0.00311367
2.94872	0.00732616
2.77867	0.00906863
3.04548	0.00179618
2.93569	0.00618018
1.2622	0.00377643
4.05674	0.0085768
1.3588	-0.000440489
1.91972	0.00141237
2.14912	0.00289884
3.01546	0.00253354
3.01619	0.00559067
2.93173	-0.00243594
3.01086	0.00538339
0.432421	0.000684957
0.211041	-0.00287002
0.130807	-0.00267014
0.655182	-0.00441209
0.431604	-0.00516442
0.0424132	-0.0027046
0.220468	-0.00492055
0.317527	-0.00480111
0.193557	-0.00334195
0.51662	-0.00490735
0.61086	-0.00353221
0.377568	-0.00211083
0.588586	-0.00247565
0.323704	-0.00228847
0.524475	-0.00528487
0.596445	0.00430183
0.555673	-0.00200978
0.17067	-0.00410606
0.29886	-0.00182859
0.428749	-0.00362448
0.376703	-0.00551663
1.42878	-0.00488056
0.708127	0.00204321
0.697343	0.00477819
1.02869	-0.00568771
0.790663	0.000618306
2.20887	0.00381951
1.96475	0.000299221
3.27215	0.0160488
4.91185	0.00345201
3.44446	0.0257233
0.324999	-0.00373163
0.583881	-0.00249132
0.422263	-0.00422289
0.311411	-0.00275212
0.493126	-0.00111217
0.723409	-0.00420761
0.693358	-0.00585808
0.917214	0.00202849
0.626897	0.00102869
0.79784	0.00174805
0.995595	0.00411579
0.861032	0.000156696
1.21644	-0.00288183
1.37379	-0.00367247
1.76659	-0.000687102
1.38583	-0.0050284
2.21675	0.00278499
1.81192	-0.00420017
1.72088	-0.00260286
4.18413	-0.00154985
4.16353	0.00142725
5.55121	0.0023497
3.0984	0.0123435
2.94043	0.00674482
1.95519	-0.00272304
2.04777	-0.0039731
4.18516	-0.00330331
3.78818	0.00611905
3.15778	0.011294
3.22923	0.0213649
3.25818	0.0110542
3.52058	-0.00348214
2.84287	-0.00171312
0.419751	-0.00423853
4.299	-0.00349463
2.8747	-0.00135093
4.1832	0.0162292
3.58897	0.0226904
3.77761	0.0147819
0.237202	-0.00305965
3.06657	0.00213936
4.50736	-0.00137175
0.751014	-0.00360043
0.752667	-0.00473493
0.779838	-0.00433179
0.42074	-0.00403078
0.433024	-0.00516358
0.598834	-0.00200445
0.801736	-0.00377593
1.01095	0.00404095
0.746628	-0.000859444
0.945331	-0.00111731
0.965316	-0.00242089
0.263405	-0.00271518
0.0996866	-0.00531858
0.0379083	-0.00332622
0.0541908	-0.000527439
0.998552	-0.00245444
0.828499	-0.00251843
1.38797	-0.000991914
0.222201	-0.00296201
0.22501	-0.0044995
0.14836	-0.00205366
0.167744	-0.00399663
0.0927813	-0.00267943
1.38724	-0.00335407
1.40857	-0.00187366
1.52624	0.00212367
1.34423	-0.00399844
0.284771	-0.00662812
0.301034	-0.00543794
0.186197	-0.00452861
0.156222	-0.00173507
0.0141655	-0.00372975
[truncated: 7,040 more rows]

## Sheet: 2G
Eccentricity (deg)	pRF R-squared
1.68381	0.204875
1.86254	0.103706
7.27563	0.302402
2.02179	0.244474
3.06333	0.0648031
0.25042	-0.303562
1.19644	0.384498
1.25401	0.149171
0.365492	0.0738281
0.123221	0.11488
5.74392	0.0525157
0.0677544	-0.106348
4.13616	0.239955
4.42435	0.0981722
0.0888119	0.0713793
0.912198	0.0028789
0.824043	0.162421
0.481598	0.171533
4.26644	0.129889
7.38622	0.203671
1.41807	0.432036
0.420782	0.216593
5.8425	0.292785
0.515377	0.128823
0.991546	0.38212
1.13634	0.331724
3.70745	0.246147
0.334372	-0.00691283
1.10819	0.0466658
1.31416	0.532562
1.66266	0.614595
1.49082	0.503391
1.03515	0.469007
2.87468	0.539122
0.442445	0.0330874
0.265771	0.163462
0.165663	0.182995
1.29899	0.488803
1.24217	0.416247
1.22997	0.356357
2.14438	0.60369
0.050418	0.251181
0.620413	0.297663
0.406843	0.170993
1.5776	0.2518
1.10405	0.405661
4.03681	0.409157
0.3754	0.310936
0.871471	0.489849
1.39271	0.504966
1.02499	0.4854
2.89348	0.517665
0.415467	0.35593
1.04702	0.162949
0.985581	0.676838
1.26351	0.657171
1.3008	0.655358
1.32282	0.40594
2.09093	0.565553
0.415524	0.262757
0.609727	0.0510831
0.83152	0.465084
1.04371	0.739392
1.00788	0.60816
1.57605	0.268362
0.478595	0.462343
0.975524	0.562198
1.21255	0.585528
1.59047	0.455947
1.28516	0.552717
3.01513	0.542178
0.36108	0.29404
0.273579	0.392236
0.613761	0.553191
1.21396	0.653464
1.53466	0.685748
1.03553	0.348895
3.00123	0.529165
0.319922	0.347567
0.694596	0.153067
0.825315	0.634944
1.10448	0.673489
0.997132	0.663761
1.48976	0.660941
0.157411	0.369688
1.07931	0.665181
1.04287	0.691528
0.36369	0.162635
4.28525	0.0632206
4.30704	0.708603
4.39443	0.739795
4.37521	0.680954
0.279911	0.000480235
5.52173	0.194673
5.51921	0.414403
1.21393	0.0592161
1.01022	0.276232
0.908529	0.44903
1.75361	0.439876
2.04201	0.47731
2.54783	0.498406
0.526253	0.492352
0.57267	0.665437
1.19603	0.665971
1.51161	0.627065
1.47879	0.679055
1.91543	0.538028
2.9771	0.645567
0.335786	0.282166
0.431136	0.354695
0.472065	0.157731
1.6244	0.709074
1.92654	0.72288
0.550359	0.0309092
1.98745	0.556746
0.143091	0.355805
1.00528	0.526116
1.54858	0.67363
1.88474	0.59514
0.120021	0.338727
1.35041	0.734294
1.17706	0.668894
0.624431	0.0160757
0.402196	0.0700806
0.501947	0.252879
0.641352	0.452773
0.601653	0.332917
1.34471	0.686626
1.27849	0.727724
0.585815	0.42522
0.543696	0.116462
4.1799	0.553678
4.18	0.121055
2.89528	0.635049
4.17505	0.715743
4.18114	0.737568
4.19566	0.756782
4.42289	0.63836
8.2057	0.014331
4.42773	0.324574
4.16416	0.304611
0.199746	-0.00983167
5.59652	0.129006
2.8825	-0.0529983
1.3222	0.42432
1.71837	0.652169
2.08649	0.583373
2.57991	0.479527
3.06494	0.695959
0.379313	0.224797
0.564589	0.453098
0.65363	0.240598
1.50187	0.727399
1.34723	0.47125
2.00316	0.734211
2.82606	0.690515
4.80794	0.629057
4.18503	0.656338
0.34198	0.308768
1.89902	0.7001
2.00586	0.725301
1.3537	0.593288
2.90544	0.642233
2.9232	0.736807
4.24401	0.483067
0.189681	0.245754
0.878808	0.439869
0.970179	0.59991
1.9919	0.742497
2.11584	0.763477
0.543705	0.208189
0.546505	0.160153
0.96656	0.219011
1.18925	0.261903
0.508621	0.221667
0.142268	0.249257
1.57305	0.734974
1.63805	0.73388
1.31198	0.545064
0.601862	0.0459757
0.524027	0.0234275
0.940559	0.415963
0.674679	0.330005
0.41902	0.30416
1.48011	0.750834
1.41184	0.699662
4.18452	0.846632
0.62477	0.325037
0.370353	0.42508
0.251011	0.386824
4.17969	0.698742
4.1874	0.717565
2.61142	0.763502
2.69162	0.654018
2.88957	0.591876
4.28034	0.699858
4.35267	0.743004
5.90429	0.591657
5.93262	0.529743
5.94462	0.353428
8.82383	0.0360031
4.9281	0.0323167
4.29665	0.0382591
4.84159	0.00550008
4.28098	0.0473464
0.603919	0.314608
3.09227	0.467389
1.46903	0.202826
0.758095	0.0781252
1.21422	0.127503
0.371371	0.415717
1.65469	0.724762
1.57784	0.538923
1.45993	0.500975
2.8483	0.706588
3.03629	0.753011
0.227514	0.459658
1.90054	0.718951
1.41313	0.511238
2.89402	0.643382
3.08506	0.73041
4.06363	0.619338
0.86558	0.180557
0.731988	0.0693203
0.0855079	0.239311
0.459808	0.30871
1.4399	0.652336
2.07374	0.818558
1.73682	0.308028
3.01713	0.781202
4.23838	0.709831
0.551545	0.234753
0.834645	0.566277
0.96824	0.47258
0.847267	0.363726
0.479694	0.304726
0.377323	0.278147
0.383846	0.172546
0.137976	0.0228216
1.84709	0.677929
2.13566	0.801506
1.8478	0.650021
4.2161	0.782617
0.801183	0.466818
0.533947	0.320702
0.9382	0.478182
0.908287	0.316171
0.422211	0.132498
0.357536	0.327036
1.74232	0.765247
1.67818	0.693133
1.54651	0.310187
4.04817	0.751458
4.22088	0.473792
0.466416	0.270452
0.369471	0.425351
0.225819	0.395654
4.18711	0.676665
4.18994	0.53441
0.127779	0.419779
4.47672	0.334048
4.23292	0.315771
2.58936	0.666934
2.60881	0.527852
3.13297	0.423237
4.37007	0.616626
4.15857	0.413389
4.13317	0.754703
5.93567	0.39286
4.35267	0.499687
5.93468	0.183465
5.93844	0.0107169
4.27998	0.00902224
2.93417	0.505516
6.90911	0.449188
2.13163	0.540437
1.71496	0.563478
1.63992	0.26316
2.0328	0.581288
5.01273	0.53314
2.15727	0.420162
1.96194	0.263705
2.12063	0.802687
2.92668	0.716021
0.113584	0.341387
2.34946	0.777538
2.10036	0.638862
2.38839	0.387282
4.95929	0.356569
2.61198	0.292657
2.81487	0.797858
3.88365	0.746397
1.00215	0.169287
1.19293	0.0106152
0.0306093	0.24322
0.144018	0.259355
2.59172	0.769986
2.27766	0.784006
2.36581	0.617263
2.79322	0.298325
3.01227	0.375517
2.91149	0.351078
4.26079	0.705506
4.0516	0.777678
4.14159	0.753576
0.858234	0.545614
0.636073	0.539063
1.04872	0.505336
1.3944	0.417206
0.60744	0.559534
0.638577	0.226486
0.0773332	0.0643377
1.13501	0.370518
2.59054	0.787499
2.9223	0.787511
1.11208	0.0859023
2.95918	0.240967
4.34445	0.722217
4.16531	0.742635
0.842168	0.640792
0.849769	0.637507
0.579449	0.528076
0.997384	0.610192
1.3944	0.624037
0.301212	0.250831
1.64913	0.53958
1.66703	0.828855
2.15167	0.827531
3.2295	0.5753
4.18204	0.712539
4.20423	0.516606
0.889136	0.318711
1.25816	0.588784
0.279761	0.329168
1.76244	0.753113
1.86823	0.650312
4.36384	0.728645
4.27261	0.127943
0.205081	0.2856
4.28124	0.0118526
2.67007	0.511969
1.89141	0.717762
2.6791	0.480933
2.42397	0.258911
2.97095	0.513359
4.19615	0.636314
4.51255	0.594423
4.25064	0.389634
4.19883	0.74878
4.25019	0.741579
4.25826	0.35941
4.25592	0.588727
4.28174	0.0106128
5.93842	0.00644308
2.98785	0.615946
2.22929	0.340636
2.30917	0.581355
2.73118	0.487837
0.268961	0.114236
2.90806	0.478998
2.56924	0.768443
2.96361	0.701339
0.204909	0.218586
2.63583	0.761514
2.66274	0.837817
2.69055	0.830668
3.12408	0.679546
4.09771	0.567655
2.81535	0.61705
3.08857	0.748668
3.23838	0.746538
0.954427	0.547578
1.0145	0.567097
0.990105	0.473128
0.998192	0.230123
0.889261	0.152304
3.08251	0.780537
2.2364	0.73249
2.62329	0.679065
3.01289	0.772478
3.1703	0.746461
3.96474	0.643023
4.63601	0.411377
4.64358	0.632038
4.34816	0.805231
0.969045	0.693981
0.972018	0.58554
0.519655	0.227135
1.47179	0.559282
0.440368	0.208964
0.324454	0.181375
3.39778	0.77983
2.95858	0.710935
4.73208	0.647327
4.45984	0.63912
4.62453	0.614652
4.99946	0.590802
4.62105	0.537116
3.91003	0.79844
1.34558	0.596237
0.251664	0.217191
0.21401	0.127237
1.91237	0.802057
2.57212	0.836483
3.31822	0.767225
4.67313	0.699662
4.27715	0.764824
4.15782	0.772642
4.24353	0.733785
5.16129	0.666672
6.21269	0.466899
4.24242	0.08557
1.18476	0.5653
0.142919	0.210716
0.104182	0.249485
1.85679	0.475968
1.98588	-0.398215
4.4888	0.745206
4.22754	0.78228
4.28905	0.669397
2.07023	0.685596
0.0444675	0.222723
2.08971	0.523842
2.10329	0.750491
2.71018	0.631477
2.81886	0.33367
2.73049	0.736922
2.98439	0.481664
4.61093	0.55941
4.04887	0.752678
4.08015	0.675633
4.21335	0.749491
4.2502	0.264725
4.1799	0.680523
5.93862	3.57628e-07
0.044486	0.149973
0.497076	-0.343446
5.05362	0.534594
4.66996	0.602998
2.92863	0.491001
0.961338	0.0497075
1.29554	0.450754
1.33589	0.327739
0.9408	0.152015
3.59723	0.616439
4.7809	0.714312
4.3412	0.769133
1.31907	0.391662
1.09926	0.566173
0.948172	0.243099
1.11065	0.327062
1.36699	0.474012
3.57938	0.677633
4.14196	0.742766
4.36031	0.521714
4.09932	0.703442
0.885121	0.11754
1.45611	0.602171
0.0863727	0.307561
3.50614	0.789509
3.9151	0.707986
3.80287	0.74476
3.845	0.730688
4.12994	0.814225
4.25395	0.631884
5.94016	0.0514706
4.21467	0.130099
1.28345	0.653907
1.26463	0.569906
1.12925	0.497069
0.262536	0.0912545
0.136683	0.24138
2.74024	0.801287
3.61296	0.834195
3.80431	0.771713
4.08363	0.732911
4.06899	0.723214
4.16859	0.669636
4.23111	0.498019
5.9388	0.010042
2.01557	0.671976
0.1303	0.16686
3.27677	0.498428
4.6567	0.598878
4.58623	0.620129
4.41041	0.64882
5.67045	0.146357
0.0996058	0.0139808
2.77761	0.470791
1.91896	0.634312
1.41062	0.0537254
2.40374	0.619297
2.13909	0.515854
2.73238	0.575078
2.65382	0.682693
2.75884	0.753442
2.90554	0.738913
2.90401	0.772963
3.02272	0.745689
4.18031	0.123698
4.20041	0.628379
4.23536	0.769348
4.18524	0.749433
4.2725	0.0241295
5.45692	0.379265
4.20464	0.704158
4.18448	0.753695
4.2774	0.0399191
4.18047	0.421691
4.53412	1.19209e-07
1.76148	0.145397
2.05341	0.198195
4.30918	0.580841
1.47202	0.348935
0.808042	0.139571
1.26256	0.201346
4.11202	0.578913
4.39904	0.472729
4.37798	0.526524
1.36831	0.618331
1.3066	0.72173
0.783667	0.194296
1.49385	0.540964
1.92291	0.527718
4.12624	0.515531
4.20135	0.546325
4.38472	0.0144311
4.29385	0.105653
1.32712	0.588811
1.44021	0.502094
1.44249	0.491697
0.117645	0.356
0.125226	0.106181
4.1806	0.618517
4.22602	0.393376
4.22235	0.272298
1.77064	0.523325
1.58753	0.138764
3.51551	0.866174
3.68276	0.854463
4.46456	0.729299
4.53081	0.596058
1.87433	0.384871
1.82896	0.362455
1.99252	0.180004
1.73712	0.0428358
5.33683	0.114085
3.23773	0.29001
5.00079	0.0905535
2.23479	0.518215
2.5442	0.589105
2.00825	0.619836
2.22772	0.67995
2.89849	0.69617
2.80258	0.436566
2.76776	0.657864
3.17099	0.634296
3.30401	0.638752
4.31371	0.00949305
4.30495	0.0238777
1.73428	0.128792
2.03411	0.260189
1.40218	0.396395
1.40443	0.280797
1.70586	0.246154
1.68753	0.337166
0.0101244	0.0401362
4.29582	0.0262042
1.98063	0.415942
4.12504	0.354656
1.82701	0.312296
2.0191	0.436649
2.08529	0.553306
0.104708	0.0610677
0.0947272	-0.034958
4.23463	0.529651
1.70671	0.339021
1.90514	0.45066
1.96664	0.511706
2.07817	0.508387
2.66281	0.6183
4.29902	0.791836
5.9378	0.173951
7.16589	0.412746
1.99663	0.684919
1.94232	0.655256
1.95403	0.63709
2.24111	0.559849
4.39693	-1.19209e-07
2.121	0.470068
2.9232	0.641841
0.0340131	-0.00216961
2.7782	-0.0109878
3.63219	0.0278081
0.69488	0.319091
1.0504	0.578381
1.1053	0.587969
0.962655	0.700399
1.19648	0.66399
0.65997	-0.484054
1.42864	0.312011
0.968231	0.377716
1.84774	0.475863
0.923873	0.519484
0.581123	0.165471
1.1096	0.672804
1.47821	0.711584
2.31441	0.76468
0.337437	0.274777
0.517235	0.358008
1.04539	0.348297
0.466162	0.0938234
1.36908	0.512908
0.38155	0.339353
0.756096	0.287438
0.848904	0.537816
1.42317	0.636854
1.63715	0.64814
1.00542	0.539678
2.25781	0.767754
0.884599	0.232452
1.5817	0.741712
2.3067	0.764334
1.64551	0.792435
0.397016	0.24284
0.425376	0.348218
0.64027	0.343417
0.946304	0.276485
1.25742	0.536546
2.21193	0.609879
2.59104	0.538848
0.148925	0.0834671
0.200778	0.2277
0.452487	0.47748
1.17025	0.448274
1.69655	0.583605
1.64943	0.770131
1.89612	0.69374
2.86062	0.627816
0.141521	0.209944
1.05053	0.448143
1.40628	0.68133
2.11325	0.766468
2.28417	0.821562
2.12895	0.742534
2.87284	0.67669
0.861967	0.279462
0.960917	0.250346
1.01403	0.00310725
1.68778	0.635253
2.14034	0.753342
2.25618	0.730719
1.61008	0.323585
0.630552	0.510526
0.635109	0.209826
1.67095	0.812877
2.7887	0.765407
1.46727	0.594146
0.880285	0.641259
1.7801	0.83665
2.77929	0.793198
1.86617	0.622982
1.3601	0.632472
1.75973	0.6245
1.88055	0.609496
0.0421068	-0.0363626
0.251091	0.207106
0.372999	0.351101
0.502552	0.315774
0.583147	0.490774
1.24652	0.515107
1.69806	0.646019
1.32492	0.63267
3.00366	0.525674
6.70779	0.348218
0.224949	0.064384
0.147979	0.100882
0.599611	0.515961
0.591706	0.471565
0.612114	0.484346
1.27371	0.607032
1.66551	0.561329
2.18698	0.569934
3.07716	0.50367
4.15991	0.524745
4.15398	0.434692
0.0809801	0.134256
1.02817	0.176488
1.33551	0.4236
1.96639	0.650335
1.96893	0.608189
2.93594	0.707387
3.16929	0.585785
2.54292	0.635241
3.26705	0.451295
1.3944	0.182727
0.893619	0.280533
0.803467	0.173125
2.19727	-0.147802
1.92197	0.65826
1.71968	0.66672
1.80442	0.780203
2.142	0.827932
2.11369	0.768178
2.87417	0.739541
3.39008	0.672855
1.45673	0.199144
1.00821	0.371167
0.874956	0.424639
0.378367	0.145262
0.433153	0.0873954
2.6441	0.773246
2.75018	0.773479
2.26439	0.793415
2.13357	0.799122
2.37372	0.702436
2.78314	0.651706
3.37667	0.684272
1.52177	0.542431
0.95514	0.430248
0.351052	0.0814943
0.259179	0.185643
2.16573	0.597651
2.84921	0.791658
3.20483	0.751174
3.36921	0.699972
3.87081	0.731516
3.25691	0.704122
4.53811	0.563936
2.00587	0.560473
1.41912	0.598361
2.01061	0.572936
2.73201	0.827375
1.93381	0.604076
1.92021	0.65511
1.134	0.372498
1.76225	0.62216
1.74792	0.713357
3.07179	0.650274
4.28289	0.660828
4.18526	0.21122
2.06125	0.596561
2.08953	0.596578
2.09383	0.253423
0.0297509	-0.104125
0.20289	0.0633925
0.325452	0.218571
0.545661	0.316881
1.05536	0.52865
1.55042	0.639083
1.81254	0.699401
1.66393	0.599153
2.86946	0.593528
3.50743	0.535364
0.120047	0.187017
0.0608417	0.0429633
0.452565	0.205512
0.602662	0.472261
0.596232	0.491096
0.878521	0.520775
1.97808	0.354497
1.61623	0.476854
2.15251	0.563428
3.00198	0.600493
4.21396	0.503436
0.0634367	0.190644
0.302437	0.0645794
0.653448	0.106226
0.983017	0.258397
2.40479	0.696639
2.37044	0.508773
3.00903	0.54522
3.10768	0.453481
3.29156	0.268092
1.37756	0.220856
1.07416	0.253726
0.9139	0.306072
1.23445	0.0973315
3.21253	-0.373331
2.42414	0.382814
2.82923	0.534731
5.5142	0.38106
1.60631	0.222279
1.36437	0.294669
0.910894	0.331019
0.647329	0.254448
0.38556	-0.395574
0.386144	-1.72122
1.88793	0.687014
2.36194	0.510609
2.59355	0.577561
2.59186	0.396886
2.71095	0.453542
3.2613	0.630868
5.57129	0.475631
1.38361	0.447865
1.33924	0.424301
1.45985	0.260444
1.02444	0.187311
0.466509	0.178303
0.216508	0.195958
2.9407	0.748185
3.1548	0.695601
2.88986	0.776492
3.04684	0.649225
3.11119	0.516652
3.50484	0.649035
1.92083	0.476165
1.35009	0.464371
0.0836865	0.270636
2.86703	0.762474
3.25477	0.803648
3.54423	0.735488
3.70743	0.753353
2.02241	0.516387
1.94035	0.53671
1.85503	0.686857
4.5704	0.664119
3.51814	0.833888
3.55915	0.780561
1.18831	0.115041
1.97148	0.625455
2.04563	0.712972
1.78024	0.235666
2.05158	0.543409
2.12152	0.599787
2.19829	0.297832
3.34744	0.762422
2.94432	0.757979
3.18967	0.698533
3.85494	0.735093
3.11035	0.720304
4.18076	0.689924
4.18943	0.727671
4.20513	0.650508
4.2745	0.38189
1.09598	0.316748
0.376563	0.122956
1.79054	0.614194
8.54432	0.03136
0.0296515	-0.0146633
0.344486	0.225499
0.351123	0.188392
0.607639	0.474694
0.957375	0.526248
1.08099	0.571412
1.11321	0.444154
1.56377	0.697789
2.11767	0.747518
0.519304	-2.30714
0.519174	0.509775
0.440901	0.449484
0.564294	0.212014
0.913	0.433726
1.11909	0.415151
2.3699	0.417604
2.05857	0.792763
2.29502	0.76537
3.33378	0.640502
3.98828	0.614645
5.65609	0.457596
2.65011	0.741821
2.19259	0.716774
2.9975	0.592454
5.93877	0.588905
2.07461	0.250632
1.34119	0.25639
0.757668	0.0434353
0.586457	0.0921412
1.72816	-0.0349653
2.24224	0.32132
3.09969	0.411245
3.35553	0.482376
1.83525	0.27251
1.34374	0.278375
0.881087	0.229219
0.645213	0.312878
0.575673	0.285409
0.376669	0.223373
3.0913	0.43691
3.49665	0.420355
4.68263	0.457597
2.08439	0.295927
1.3136	0.472684
1.33779	0.462704
0.954405	0.00471723
0.497465	0.210446
0.366762	0.336551
0.234363	0.232921
0.0598468	0.0280915
4.4166	0.446296
3.51562	0.584034
4.68324	0.642957
4.24845	0.586524
1.97251	0.538145
1.90233	0.597637
1.57187	0.65613
1.84116	0.501105
0.0787832	0.219904
0.143624	0.0588488
3.1088	0.579171
2.992	0.704038
3.34607	0.724259
2.06589	0.544581
2.03048	0.591534
1.79137	0.723964
0.123235	0.166973
4.38683	0.836002
3.67241	0.807307
4.23332	0.782562
2.50603	0.536632
2.12665	0.533456
2.11957	0.596316
2.01084	0.708336
4.39394	0.836305
3.73614	0.850269
2.26425	0.380923
2.61907	0.420411
2.20945	0.573898
2.16485	0.697906
2.8886	0.733001
2.61585	0.613834
2.63486	0.518282
2.73522	0.612853
2.60525	0.620281
3.02004	0.705081
3.02465	0.698862
3.00692	0.697716
2.91602	0.585884
2.63846	0.61672
4.17353	0.250864
4.18649	0.567537
4.24021	0.705949
3.09941	0.726913
3.08265	0.698992
3.09361	0.649977
3.05625	0.669504
2.62659	0.595772
4.18842	0.634382
4.22128	0.575836
4.29117	0.380177
4.07743	0.69609
4.23821	0.708527
3.18112	0.440963
0.281553	-0.293516
0.948053	0.596234
0.920943	0.557283
0.85427	0.289153
0.426955	0.263707
0.557008	0.476602
0.838365	0.591722
0.874537	0.614586
1.05877	0.50929
1.01268	0.556222
1.41177	0.695818
5.02416	0.589087
0.484012	0.492593
0.377686	0.359822
0.622397	0.397594
0.848382	0.522254
1.45364	0.48519
2.02127	0.723553
5.65224	0.543176
4.71342	0.656853
7.80909	0.550583
2.77851	0.587315
5.57262	0.58945
5.27912	0.614783
2.05525	0.200427
0.804207	0.169566
0.957346	0.0506324
0.381452	-0.00385487
4.47807	0.455946
4.92318	0.635081
5.64937	0.626577
2.05617	0.367576
2.00487	0.263626
1.11364	0.289782
0.826577	0.384591
0.90015	0.253257
0.22425	0.233743
0.251013	0.282127
4.68362	0.509767
4.67872	0.657295
4.62077	0.618773
5.09135	0.48716
3.12899	0.330301
1.98425	0.377027
2.04449	0.384612
1.81724	0.441107
1.17648	0.256187
0.478831	0.1628
0.504673	0.252668
0.261581	0.29132
0.0380964	0.228417
0.120952	0.0913178
4.96142	0.566362
4.77103	0.672832
4.16609	0.338087
2.41191	0.463544
2.18428	0.476113
2.17143	0.43426
1.90738	0.511211
2.03527	0.682854
1.79621	0.645347
1.31386	0.485884
0.0824246	0.0418516
0.155708	0.095463
4.80112	0.747942
4.46528	0.801374
2.68304	0.492458
2.70476	0.524994
2.88906	0.494124
2.2586	0.468456
2.09164	0.522029
2.22868	0.623143
2.03996	0.72363
1.93473	0.755983
0.170421	0.0488688
4.64683	0.786983
4.04368	0.837939
4.26048	0.699392
2.78094	0.631926
2.01545	0.461373
2.15475	0.479851
2.21369	0.516158
2.73674	0.616418
2.35263	0.636841
2.18649	0.606007
2.12579	0.671861
1.92639	0.567208
4.96231	0.643762
4.16463	0.86584
4.2818	0.844838
3.30952	0.424732
3.25777	0.680996
2.77886	0.535611
1.99628	0.507479
2.30287	0.55552
2.83891	0.680048
2.58893	0.636166
2.72408	0.453055
2.23088	0.580522
4.46792	0.367102
3.68378	0.0206568
4.98375	0.0635173
2.99617	0.342552
2.87085	0.469855
2.99038	0.540447
3.04777	0.69616
2.75337	0.680518
2.81465	0.602919
2.77037	0.635003
4.54844	0.335903
3.16458	0.666307
2.77872	0.642853
2.70704	0.671754
5.83471	0.0565796
4.09007	0.488508
4.15449	0.584614
3.95746	0.686116
3.38451	0.666928
2.95282	0.598136
2.74342	0.611953
8.4	1.19209e-07
4.46439	0.342665
4.1255	0.693759
4.04179	0.715302
3.24036	0.716743
0.250696	-0.46731
5.79554	0.0234098
0.13225	-0.00368547
0.812391	0.202261
0.962965	0.489169
1.38546	0.318043
0.643832	0.480612
0.646446	0.495994
0.754664	0.637367
0.797357	0.648695
0.949425	0.677641
1.34014	0.666477
2.15979	0.590726
7.90444	0.465976
0.430437	0.496051
0.487185	0.541105
5.79784	0.70806
5.22547	0.661605
7.7288	0.529675
5.82654	0.620432
5.46081	0.598769
4.64644	0.478228
4.46395	0.699655
4.48271	0.576492
4.74318	0.597487
7.42505	0.143266
1.80258	0.444755
1.41787	0.32769
1.06399	0.388143
0.868276	0.250798
0.415509	0.146411
0.261558	0.150143
0.216236	0.130047
4.67993	0.485146
4.48099	0.681193
8.4	5.96046e-08
2.6576	0.0270298
2.03285	0.460526
2.22526	0.426569
1.89067	0.341979
1.0015	0.467397
0.654092	0.502511
0.608781	0.37057
0.619736	0.29148
0.254031	0.304046
0.0416799	0.0666232
4.74468	0.513303
4.58501	0.701795
4.24109	0.511035
9.09202	0.130403
2.20442	0.452793
2.35441	0.414543
2.3951	0.449887
0.565981	0.342203
0.526587	0.463108
0.330166	0.363332
0.11079	0.177379
0.0327587	0.10448
0.132077	0.0407704
3.65607	-0.0132973
4.56374	0.679447
4.35066	0.744638
4.29545	0.386649
2.3603	0.489475
3.89939	0.538151
4.71416	0.412328
0.248503	0.224514
0.206918	0.215214
0.0339042	0.0654632
0.0719785	-0.0479929
0.14857	0.0301633
4.57707	0.0125276
4.12179	0.828423
4.22952	0.710236
3.20817	0.753744
3.03516	0.515264
5.08989	0.578932
2.79048	0.454728
2.8087	0.573062
0.230407	0.291931
0.339258	0.248394
4.21634	0.765448
4.73925	0.68921
4.75311	0.689007
5.1087	0.706837
2.90341	0.387679
2.90668	0.620684
2.80062	0.620371
4.97136	0.534629
5.08317	0.592445
4.88323	0.651243
4.74162	0.642075
3.05565	0.649122
2.88253	0.599764
4.9449	0.439612
4.40261	0.50982
4.43751	0.628627
4.36147	0.688059
4.59486	0.59999
4.29812	0.665466
3.02913	0.632882
4.22606	0.324685
4.18319	0.617682
4.18586	0.606488
3.57165	0.689706
3.00363	0.696048
4.27339	0.150064
4.23002	0.570794
4.15493	0.687968
3.86435	0.760613
4.17682	0.707384
4.28024	0.293272
4.7711	0.22446
5.81865	0.0406514
1.42954	0.621962
5.71116	0.656837
8.12746	0.538587
8.41581	0.358851
5.7808	0.508392
7.88788	0.324426
6.29963	0.544141
5.25956	0.518777
8.4	0
5.3966	0.522191
1.90647	0.175844
1.4676	0.459161
1.34478	0.40559
0.908541	0.487047
0.716344	0.382245
4.46082	0.465438
4.66127	0.54418
5.21782	0.325427
4.36616	0.0851533
4.49089	0.0251378
2.10113	0.489626
2.01436	0.297621
1.28998	0.445536
0.997901	0.628074
0.640876	0.525582
0.560985	0.448984
0.395817	0.419661
0.39068	0.228166
4.24581	0.645429
4.23878	0.508691
4.07001	0.151571
7.03165	0.190758
1.87254	0.451798
1.50604	0.165698
0.706747	0.521882
0.689708	0.526115
0.360356	0.437825
0.320745	0.29986
4.25589	0.123577
0.0503558	-0.245659
4.25963	0.6537
4.23952	0.498395
4.37926	0.0191947
2.12248	0.644575
2.73219	0.567416
0.364497	0.424134
0.222814	0.297932
0.0626205	0.158028
5.24188	0.0100889
0.0883567	0.051701
4.29774	0.649567
4.18767	0.0387598
3.53674	0.787421
3.27431	0.767535
0.462091	0.498158
4.48814	0.646256
4.42175	0.740447
3.62535	0.802517
4.54569	0.654529
4.30787	0.0341825
4.2944	0.410193
4.26116	0.571081
4.30275	0.549511
4.54941	0.621099
4.59097	0.455815
4.7768	0.250701
5.79227	0.221204
4.43773	0.503452
5.18137	0.580797
4.44358	0.679489
4.65366	0.578272
4.29441	0.0932968
4.64143	0.206138
4.18076	0.524011
4.1984	0.683228
4.29109	0.782655
4.80341	0.433216
4.29738	0.0237916
8.4	-1.19209e-07
4.94421	0.436771
5.48509	0.464278
5.52883	0.349378
4.5093	-1.19209e-07
4.31216	0.134022
4.34131	0.0882098
2.04015	0.358822
1.48384	0.352983
5.91483	0.186036
5.9383	0.0879466
4.27451	0.277422
2.05528	0.287582
1.5759	0.429705
1.3099	0.330388
1.04608	0.4631
1.12765	0.408981
1.10259	0.420776
4.09994	0.399119
5.91908	0.300912
5.98926	0.027344
5.76815	0.303668
10.3401	0.0586869
1.77278	0.483705
2.11235	0.267513
1.05115	0.496778
0.765781	0.545786
0.588676	0.438313
0.647068	0.47311
4.28427	0.457194
4.27458	0.382418
4.59501	0.0455344
0.870901	0.425317
4.70168	0.567694
4.41826	0
4.3686	0.560226
4.2943	0.0296772
4.55033	0.408673
4.28394	0.365792
4.25469	0.2343
4.25902	0.148052
4.25927	0.170309
5.50609	0.291105
8.4	-1.19209e-07
8.4	2.98023e-07
4.71562	0.322336
5.93833	0.161741
5.00953	0.549416
4.21608	0.691995
4.77182	0.602581
4.50656	0.0333521
8.4	0
4.51155	0
4.47088	0.00363135
5.93549	0.0153763
4.31218	0.010342
4.42695	0.0191621
4.29845	0.0049035
5.93833	0.0496659
5.4037	0.333727
4.44483	0.641089
4.28988	0.0194737
4.48949	0.168122
4.3555	0.0244032
4.52532	-1.19209e-07
4.23074	0.117376
8.4	3.57628e-07
4.39801	0.0355708
4.28932	0.0176213
4.44346	0.0112715
5.35511	0.291193
5.28506	0.45433
4.25003	0.444552
4.2888	0.0629952
7.86567	0.00808316
8.73075	0.248418
4.28229	0.0150186
6.82559	0.0624378
0.13036	0.0581959
4.26005	0.0153193
8.25475	0.0206355
4.35621	0.0417135
6.46732	0.0129487
0.31796	0.0183691
0.0786644	-0.00188899
4.25956	0.0523995
6.00194	0.115663
5.93844	0.200189
5.92178	0.15508
4.12222	0.723809
4.25061	0.073638
1.97694	0.204647
2.75694	0.119584
2.79856	0.719219
2.67955	-0.934436
2.99737	0.770463
3.93944	0.160263
0.230534	-0.101923
4.46328	0.35228
3.20135	0.591247
2.88796	0.554199
4.2553	0.0271136
3.13812	0.475873
3.14604	0.562848
4.39947	0.0735894
1.89171	0.148167
1.94147	0.315349
1.92079	0.0668822
2.94921	0.279337
2.28188	0.240959
2.13681	0.0478334
2.96131	0.382668
2.90499	0.191824
3.02248	0.556506
2.36758	0.0982404
4.17808	0.683539
2.9232	0.402229
3.14907	0.580075
4.60359	0.337146
4.1832	0.346259
2.9656	0.0715876
3.02256	0.0835559
3.04511	-0.12952
4.18581	0.263086
2.85268	0.0482761
2.01108	-0.0376272
4.10277	0.568482
2.82387	0.00566465
4.77394	0.252331
2.72259	-0.000570297
1.67045	-0.032771
1.50063	0.112646
0.870472	0.0811117
1.766	0.0627146
1.89174	0.00717187
8.29128	0.0307562
2.01649	0.0694945
2.02592	-0.0194478
0.181391	-0.146226
2.78413	0.305931
2.70195	0.323164
4.40159	0.424582
3.02266	0.366031
2.33585	0.196272
0.207688	-0.00887418
1.88646	-0.0479707
1.13588	0.0936905
5.28301	0.0862188
5.92038	0.133136
2.75899	0.366944
2.10279	0.217582
1.58722	0.0607684
5.69064	0.0713351
8.4	0
4.75866	0.186894
2.82278	0.544042
2.68565	0.56935
1.90584	0.102866
4.43883	0.331298
4.29581	0.106639
5.90671	0.0119038
2.97991	0.0757789
2.816	0.169179
2.71008	0.465648
5.93799	0.194589
3.17114	0.0277796
2.93985	0.322618
3.96173	0.656481
4.2688	0.452761
0.0295511	0.0170096
2.80932	0.245681
4.33467	0.116847
1.53865	0.172591
1.73001	0.190115
1.80981	0.27303
1.33848	0.0558085
0.415644	0.0129739
1.73892	0.268739
0.401041	0.0262234
3.22198	0.542259
2.74899	0.336583
0.0519812	0.0211129
0.808347	0.198655
4.05137	0.582564
3.26277	0.738036
3.18888	0.772679
1.3546	0.119662
1.02226	0.23397
0.840616	0.16173
3.51118	0.744686
3.83433	0.661082
2.73177	0.473037
8.79136	0.0707682
1.90001	0.076902
1.4888	0.23854
1.342	0.306144
4.63406	0.0562747
3.89465	0.0712376
3.33546	0.319122
2.81982	0.0808472
2.38116	-0.0294845
2.88953	0.49037
2.86457	0.477313
5.93834	0.10346
4.09348	0.608061
2.96962	0.623728
5.17494	0.0611805
4.1247	0.540315
4.12278	0.607643
4.13389	0.552194
4.28017	0.511204
3.89354	0.713117
0.370985	0.245887
0.258268	-0.0316968
0.450734	0.176935
0.61696	0.317883
1.1256	0.546976
0.162469	-0.0287242
1.23163	0.749484
1.01666	0.692169
1.21618	0.549374
1.38247	0.429679
0.800399	0.0563638
0.850383	0.374271
0.197663	0.0199746
1.38928	0.158475
4.35341	0.168031
3.30685	0.608004
2.55674	0.144464
0.1318	0.128265
1.50355	0.135291
1.55238	0.660875
3.70349	0.695084
3.62449	0.793827
3.45436	0.768504
3.13001	0.272332
1.78113	0.276962
1.70601	0.173355
1.47855	0.703377
0.801349	0.672011
3.37465	0.74982
8.4	0
0.21555	0.243955
2.8357	0.191137
4.92287	0.0146855
2.85807	0.705516
5.94814	0.118235
4.45464	0.127464
4.54065	0.044064
4.20263	0.484794
3.01106	0.717363
2.87946	0.494433
4.25854	0.305028
4.44685	0.198122
3.04824	0.577055
3.01317	0.548321
4.14639	0.579719
4.25168	0.50597
3.99834	0.686222
4.17992	0.57232
4.39888	0.449398
0.292038	0.0973912
0.204938	0.106597
0.411544	0.192277
0.452413	0.254678
0.576369	0.349476
0.899537	0.33686
0.868371	0.577654
0.932427	0.492456
1.61083	-1.71436
1.0655	0.661782
0.887591	0.596
1.33436	0.0841469
0.512691	-0.0419467
0.331483	0.191613
1.2132	0.690091
1.01697	0.492197
0.81184	0.53784
0.345593	0.227392
0.588135	0.444845
0.446783	0.0101793
0.160355	-0.0757865
0.866583	0.685018
0.921564	0.521178
4.13682	0.563224
3.31399	0.527982
2.89903	0.372729
2.67857	0.222798
2.49523	0.756283
1.40854	0.83418
1.12412	0.665585
0.91671	0.50444
3.96921	0.675856
3.85261	0.798606
3.53524	0.79014
3.83616	0.58672
8.01262	0.240445
2.93452	0.653217
2.768	0.810622
2.0328	0.707224
1.01734	0.629012
0.848647	0.642915
3.98852	0.711734
8.4	0
0.186453	0.0824383
4.21779	0.502277
4.20773	0.519111
3.23482	0.844539
2.8296	0.79542
2.92434	0.403135
4.28571	0.010681
7.59635	0.190687
5.93831	0.369702
4.17698	0.521092
3.31184	0.679088
2.84322	0.855673
2.8838	0.723622
4.1622	0.619579
4.1528	0.612005
4.1576	0.63494
4.19271	0.592352
4.24179	0.574277
4.20791	0.325717
0.0404056	0.127567
0.348931	0.361563
0.424809	0.638767
0.954569	0.82752
0.956609	0.654661
0.638761	0.526848
0.253758	0.0740488
0.0827976	0.0838978
0.269549	0.514301
0.437748	0.651563
0.467543	0.639927
0.256089	-1.84726
0.839896	0.42806
1.04752	0.260366
0.134552	0.0457446
0.180856	0.298861
0.180803	0.245899
0.284747	0.395821
0.348498	0.136362
0.961665	-1.07071
0.855803	0.292275
0.98345	0.146537
0.337995	0.260966
0.301105	0.308509
1.06479	0.166439
0.884728	0.15699
0.578269	-0.0796703
0.262723	0.0365958
0.121942	0.269704
0.356989	0.15549
4.43444	0.000173569
1.59476	-0.0578859
0.681384	0.687895
0.847114	0.578815
1.8273	0.219033
1.83692	0.178484
1.8162	0.12693
1.13871	0.715623
0.97819	0.489508
3.84248	0.675912
6.35974	0.380919
2.93962	0.534971
2.23177	0.47123
1.93046	0.394637
3.95659	0.76717
3.31395	0.879933
1.15604	0.835439
1.18158	0.681888
0.991382	0.551163
4.07636	0.687354
3.80518	0.752264
8.4	-1.19209e-07
5.55061	0.41107
2.85335	0.0250767
5.07769	0.0541245
4.29658	0.133674
3.9536	0.710136
3.43984	0.84429
2.38494	0.769624
1.05525	0.0871989
8.4	-1.19209e-07
4.59544	0.00918561
4.24394	0.17151
5.93816	0.269874
3.67247	0.798218
3.46129	0.830807
2.80509	0.671526
4.20816	0.312389
3.91015	0.754541
3.27175	0.836431
2.91849	0.779915
2.91521	0.578577
4.16874	0.428951
5.93864	0.327966
4.18396	0.350566
5.93776	0.318365
4.24786	0.202618
4.18989	0.418666
4.27463	0.419834
4.20299	0.569077
4.18957	0.391894
0.749395	0.701568
0.947516	0.863161
0.93942	0.854581
1.20642	0.720514
0.167286	0.123634
0.104745	0.159095
0.0966688	0.0663614
4.13219	0.00824958
0.116116	0.275308
0.23459	0.547755
0.271983	0.699412
0.31393	0.466764
0.405125	0.68821
0.590979	0.758086
0.381547	0.345163
0.853557	0.351144
0.592521	0.182073
0.25082	-0.0107123
0.23788	0.260092
0.250584	0.199447
0.197114	0.0354881
0.270853	0.595117
0.224357	0.476685
0.00538335	0.20314
0.0423786	0.0894271
0.867814	0.157781
0.236217	-0.492862
0.287138	0.565571
0.292327	0.215181
0.60559	-0.00840652
1.19441	0.0979245
0.39305	0.712656
0.621678	0.375054
2.22247	0.583208
1.57721	0.274827
1.45976	0.252198
1.60515	0.54392
2.00353	0.669079
1.36943	0.806517
0.931227	0.48733
3.11596	0.428739
2.85281	0.464647
2.71058	0.486422
1.97332	0.356997
1.8574	0.66474
4.19232	0.635608
1.9662	0.752155
1.41872	0.590149
4.35839	0.601461
3.46208	0.749533
3.62815	0.789081
3.89725	0.61794
4.44012	0.48487
2.39971	0.298633
2.47748	-0.140895
2.14782	0.408681
2.94863	0.270321
4.22061	0.190599
4.09271	0.581834
2.09974	0.644377
2.1256	0.755291
1.49552	0.674819
4.5738	0.321152
3.67742	0.72501
3.84833	0.780639
4.16965	0.612159
5.8447	0.183724
4.28991	0.221531
0.0396127	0.0341195
0.13277	-0.331621
8.4	-1.19209e-07
1.95669	0.44027
1.44588	0.576436
5.93832	0.0388138
0.0783027	-0.0298063
4.19168	0.571175
2.85932	0.698658
2.1345	0.701803
4.25865	0.0940357
4.2839	0.0568923
4.18379	0.575533
3.13829	0.771965
2.81844	0.735333
4.24678	0.0533971
5.93854	0.199605
4.20969	0.239458
4.26104	0.123332
4.23187	0.141205
4.22702	0.16365
5.90832	0.087893
5.91239	0.216488
0.818664	0.463647
0.96858	0.606187
1.25355	0.724431
0.802624	0.727974
1.0699	0.488428
0.916412	0.693361
1.18436	0.75131
1.30151	0.748016
0.18794	0.200324
0.210577	0.121926
0.133278	0.035019
0.676991	0.000912011
1.38957	-0.229525
0.5674	0.629574
0.594923	0.419203
1.24074	0.451887
1.36444	0.800396
0.295747	0.359929
0.228795	0.199934
0.132608	0.31141
0.0198365	0.0732232
0.263269	0.509216
0.251784	0.370259
0.361334	0.375673
0.319568	0.182845
1.83548	0.629955
1.52169	0.805762
1.55511	0.854422
0.551988	0.524606
0.49724	0.296324
0.443737	0.377921
2.11063	0.561081
2.06727	0.716322
1.84627	0.777093
1.69016	0.677244
1.63815	0.54955
3.54477	0.286243
0.915655	0.648218
0.842539	0.658437
2.98263	0.328726
2.32676	0.638151
2.36102	0.687814
1.62252	0.347695
4.33893	0.0022552
2.40517	0.72251
1.52931	0.742783
0.958436	0.350533
3.1525	0.788625
2.92316	0.673126
2.78245	0.635712
2.78416	0.484329
3.31406	-0.100437
0.962591	0.0335229
4.21928	0.117887
4.00459	0.708825
2.01355	0.859689
1.92831	0.793511
0.994281	0.357952
3.59234	0.790732
4.09095	0.613417
3.30326	0.167838
0.0668775	0.00880098
1.89898	0.0439796
4.33567	0.0277491
4.26223	0.0316694
3.14336	0.783823
2.12066	0.816149
1.2797	0.594249
4.28518	0.609071
3.7708	0.785942
4.24521	0.500575
4.16145	0.581061
2.37368	0.762625
1.95279	0.64407
4.34246	0.662541
4.20857	0.665352
2.98972	0.72465
4.1832	0.53753
2.91193	0.69463
2.75729	0.655666
4.26943	0.042453
4.26397	0.0264886
5.97764	0.0283008
0.8566	0.615262
0.982245	0.57146
0.906387	0.165287
1.04881	0.303977
1.14177	0.581796
1.07372	0.452762
1.64929	0.00572276
0.116498	0.137296
0.175123	0.565523
0.0876354	0.384942
0.0275365	0.290476
0.029337	0.21349
0.0249276	-0.148773
1.55231	0.418541
1.31925	0.459474
1.29784	0.626078
1.41111	0.583145
0.628696	0.137663
0.363853	0.292685
0.145177	0.432747
0.0919052	0.393955
0.0417649	0.413937
0.0281997	0.4027
0.0126043	0.122262
1.77159	0.63006
1.30589	0.50794
0.534015	0.439834
0.745664	0.424975
0.545116	0.234987
0.113489	0.318005
0.0335299	0.259858
2.00163	0.71243
1.80332	0.57728
0.953231	0.629133
0.939821	0.699699
2.71165	0.521874
1.16251	0.606798
0.93458	0.394259
1.38142	0.628822
1.93907	0.798697
2.9006	0.821351
2.08941	0.805499
2.94872	0.772869
2.77867	0.743566
3.04548	0.633865
2.93569	0.672452
1.2622	0.637115
4.05674	0.599858
1.3588	0.635354
1.91972	0.707264
2.14912	0.720459
3.01546	0.63367
3.01619	0.792566
2.93173	0.539607
3.01086	0.71256
0.432421	0.557971
0.211041	0.271054
0.130807	-0.00465643
0.655182	0.0117705
0.431604	0.533464
0.0424132	0.118668
0.220468	0.163172
0.317527	0.315187
0.193557	0.0263017
0.51662	0.19382
0.61086	-0.230609
0.377568	0.276858
0.588586	0.119034
0.323704	0.0728253
0.524475	0.301064
0.596445	0.598729
0.555673	0.31735
0.17067	0.226953
0.29886	0.284274
0.428749	0.304928
0.376703	0.183249
1.42878	0.238911
0.708127	0.586588
0.697343	0.610004
1.02869	0.273548
0.790663	0.692693
2.20887	0.788605
1.96475	0.660756
3.27215	0.763978
4.91185	0.312559
3.44446	0.734846
0.324999	0.508743
0.583881	0.0673395
0.422263	0.07407
0.311411	0.329276
0.493126	0.223213
0.723409	0.226698
0.693358	0.102453
0.917214	0.584183
0.626897	0.29464
0.79784	0.436466
0.995595	0.646762
0.861032	0.549593
1.21644	0.435541
1.37379	0.0044654
1.76659	0.587701
1.38583	0.531258
2.21675	0.475103
1.81192	0.248623
1.72088	0.255454
4.18413	-0.137117
4.16353	0.385725
5.55121	0.0134267
3.0984	0.565109
2.94043	0.670849
1.95519	0.0983533
2.04777	0.232607
4.18516	0.378004
3.78818	0.722666
3.15778	0.693075
3.22923	0.76497
3.25818	0.687638
3.52058	0.394141
2.84287	0.0471193
0.419751	0.00716203
4.299	0.382779
2.8747	0.489952
4.1832	0.634162
3.58897	0.83166
3.77761	0.699249
0.237202	-0.0029366
3.06657	0.810472
4.50736	0.439703
0.751014	0.601538
0.752667	0.536894
0.779838	0.207781
0.42074	0.277823
0.433024	0.175805
0.598834	0.220639
0.801736	0.164437
1.01095	0.464597
0.746628	0.143636
0.945331	0.539017
0.965316	0.346504
0.263405	0.0230587
0.0996866	0.0856674
0.0379083	0.151978
0.0541908	0.0379044
0.998552	0.597974
0.828499	0.177326
1.38797	0.530204
0.222201	0.0993971
0.22501	0.350013
0.14836	-0.0547286
0.167744	-0.0240579
0.0927813	0.0051173
1.38724	0.47195
1.40857	0.500434
1.52624	0.563921
1.34423	0.25343
0.284771	0.559348
0.301034	0.342334
0.186197	0.109813
0.156222	0.246059
0.0141655	0.0605026
[truncated: 7,040 more rows]

## Sheet: 3A
					Top panel		Bottom panel - left		Bottom panel - right
X (deg)	Y (deg)	Eccentricity (deg)	Constrained R-squared		Orientation (rad)		Orientation (rad)		Orientation (rad)
70.5704	-11.8717	1.68381	0.0111503		2.06519		2.67147		1.50857
11.4588	78.3243	1.86254	0.0069149		0.665304		2.47256		0.775335
15.0074	308.85	7.27563	0.00761406		0.49713		0.490777		0.503722
80.2038	30.8321	2.02179	0.0247703		1.18326		1.38274		1.00485
47.3972	121.258	3.06333	0.00960042		0.685451		0.681565		0.68957
2.11191	-10.4312	0.25042	0.000142714		0.0485728		2.80161		0.451075
50.7806	-2.63146	1.19644	0.0117413		2.29394		2.1885		2.38073
46.8106	25.479	1.25401	0.00774482		1.56256		1.60772		1.47635
7.73303	-13.4717	0.365492	0.000420771		2.26025		2.13808		2.55801
-2.34011	-4.68498	0.123221	-0.000680574		2.53347		2.34987		0.0984189
-224.557	95.7457	5.74392	-0.000369949		2.97008		3.11893		2.8702
-2.83056	-0.528956	0.0677544	-0.000424902		3.03808		3.10863		1.64742
4.77627	175.722	4.13616	-8.62183e-05		0.815495		0.657227		1.78555
62.5632	177.322	4.42435	0.000945213		0.43285		0.557414		0.0790247
-1.2446	-3.56341	0.0888119	-0.00212437		0.961741		0.819084		1.14078
-35.641	15.2549	0.912198	-0.00084481		0.667395		0.658369		2.21327
-24.2794	25.2396	0.824043	0.000534554		0.956361		0.858026		1.00786
-13.653	15.249	0.481598	-0.000351773		1.99392		2.13156		1.93632
33.7744	178.151	4.26644	0.000246294		1.10281		0.841968		1.26994
313.553	-15.0578	7.38622	-0.000753986		0.859561		1.03515		0.774676
45.9062	39.0496	1.41807	0.0147801		1.35858		1.28797		1.45953
17.8732	0.597403	0.420782	0.00444658		1.72632		1.80085		1.61025
247.872	14.6795	5.8425	0.00595598		1.3383		1.56059		1.25898
17.404	13.299	0.515377	0.00243956		1.62469		1.68453		1.50729
41.8338	-5.07702	0.991546	0.0232038		2.24065		2.19187		2.378
3.33234	48.1794	1.13634	0.0188544		1.25406		1.35105		1.13772
57.1943	146.82	3.70745	0.00864952		0.90716		0.99676		0.681373
-9.52716	10.5442	0.334372	0.0113104		2.02253		2.1405		1.75536
45.7266	11.2837	1.10819	0.00710917		1.95203		1.76791		2.65684
52.5684	18.8678	1.31416	0.0429681		1.76846		1.71265		1.90162
68.7499	16.3318	1.66266	0.0488528		1.58714		1.67279		1.3605
60.6067	18.4742	1.49082	0.0319019		1.79882		1.60768		2.06819
-8.06573	43.2482	1.03515	0.0292296		1.50557		1.97817		1.33861
38.9987	115.782	2.87468	0.0740092		0.816345		0.619776		1.07489
-3.36637	-18.5001	0.442445	-0.000344597		1.00393		1.11026		0.776013
-9.07085	-6.73075	0.265771	0.00295199		2.7715		2.74227		2.88944
-7.0406	-0.0350855	0.165663	0.000935617		1.06471		1.22271		0.905235
32.3101	44.7646	1.29899	0.0283465		1.27277		1.17521		1.53102
44.2724	28.7568	1.24217	0.0208422		1.54338		1.35487		1.75198
0.802885	52.2676	1.22997	0.0233713		1.15528		1.66929		0.76348
41.8138	80.9778	2.14438	0.0457326		1.10623		1.12645		1.04923
0.58699	2.0608	0.050418	0.00676875		1.89495		2.03401		0.648505
25.9601	4.61768	0.620413	0.00170276		1.225		1.46205		1.10591
16.8577	-3.84597	0.406843	0.000293712		1.35987		1.35455		1.36906
65.9132	-12.2845	1.5776	0.0143514		2.2072		2.04199		2.42273
21.4562	41.7292	1.10405	0.0275679		1.50601		1.42298		1.84198
88.9333	146.715	4.03681	0.0262654		0.137204		3.01985		0.525362
8.70759	13.3688	0.3754	0.0209821		1.85037		1.91104		1.73591
36.213	7.77163	0.871471	0.0396756		2.00254		1.90725		2.18841
56.2349	18.4697	1.39271	0.0255008		1.33652		1.60853		1.0059
-1.40885	43.5394	1.02499	0.0326112		1.2975		1.63221		1.13999
41.6069	115.72	2.89348	0.0666136		0.0554812		0.248525		1.8824
12.4633	12.5079	0.415467	0.0240431		1.29481		1.35587		1.24824
22.3755	38.4632	1.04702	0.000761807		0.775977		0.891911		0.719329
36.9569	19.7161	0.985581	0.0708206		1.2037		1.08709		1.39723
43.7152	31.1862	1.26351	0.097018		1.31372		1.25066		1.45028
49.3297	24.9581	1.3008	0.0252742		1.25788		1.16945		1.37157
-7.50823	55.7161	1.32282	0.0322544		0.725262		0.0669556		0.844711
28.9031	84.0331	2.09093	0.0690667		2.12669		2.17773		2.03933
16.0929	7.27233	0.415524	0.00832497		1.60269		1.71491		1.47333
21.8254	-13.9697	0.609727	-0.000543082		0.671194		1.0131		0.287484
33.0827	12.4267	0.83152	0.0411245		0.957342		0.875539		2.38578
32.7813	29.8828	1.04371	0.0943098		1.20616		1.02719		1.45708
36.0832	23.0832	1.00788	0.0167617		1.23348		1.09143		1.36484
22.5876	63.0586	1.57605	0.0186463		1.79322		1.76993		1.8496
16.3736	12.0678	0.478595	0.0303806		1.5467		1.70774		1.27086
41.1451	5.09794	0.975524	0.0344531		1.87973		1.94219		1.69911
51.2924	-4.9757	1.21255	0.00926357		1.54618		1.30586		2.14515
67.204	-7.25748	1.59047	0.0137847		2.03536		1.60991		2.43554
31.5075	44.6153	1.28516	0.0370131		1.38323		1.21839		1.65128
53.2734	116.544	3.01513	0.0710007		0.97918		0.407302		1.16648
12.3704	9.08129	0.36108	0.0384429		1.43247		1.69728		1.26855
7.25383	9.08689	0.273579	0.0107296		0.575836		0.575334		0.576328
24.8677	7.87495	0.613761	0.0456539		1.43018		1.33939		1.53456
48.1598	18.5066	1.21396	0.0705097		1.38717		1.37795		1.4007
60.7061	23.8497	1.53466	0.0491922		1.52302		1.52738		1.51299
-13.1136	42.0109	1.03553	0.0114881		0.95836		0.643557		0.997068
44.7208	119.456	3.00123	0.0479519		0.550779		0.459713		0.753677
8.72286	10.4298	0.319922	0.0310073		1.79092		1.9274		1.60294
18.6725	22.8646	0.694596	0.00289852		3.06963		2.59773		0.952352
30.4478	17.4141	0.825315	0.0878596		1.03957		0.98661		1.16418
29.9406	36.1516	1.10448	0.103559		1.31617		1.12757		1.57576
29.1732	30.7381	0.997132	0.0396596		1.0237		0.941638		1.12558
12.734	62.0209	1.48976	0.0337305		1.18275		1.51636		0.688826
1.1365	6.5927	0.157411	0.0117288		2.06299		2.28053		1.69619
35.6332	28.886	1.07931	0.0955252		1.02172		0.768478		1.24785
29.7547	32.8496	1.04287	0.102597		1.29462		1.0436		1.56741
-5.11484	14.586	0.36369	0.00239485		1.23351		0.766885		1.27852
136.859	-120.16	4.28525	-0.000632638		2.24003		2.34817		2.10443
-77.384	165.888	4.30704	0.0793225		2.95704		2.81305		0.755807
-87.4021	165.05	4.39443	0.105665		0.659739		0.779142		0.639171
-86.8345	164.426	4.37521	0.0537902		0.522512		0.959389		0.474415
-10.6098	-5.38062	0.279911	-0.000383607		2.61578		2.55403		2.66629
-87.3951	217.793	5.52173	0.0212142		0.600632		1.75802		0.469693
-94.9977	214.469	5.51921	0.0218164		0.670479		1.00281		0.247324
49.1066	15.8206	1.21393	0.00550168		0.734768		2.01407		0.55049
40.9263	12.9771	1.01022	0.0089002		0.606819		0.277021		0.631897
38.0537	-6.54516	0.908529	0.0192946		2.39445		2.51735		2.31359
33.208	66.7213	1.75361	0.0291426		2.65739		2.59246		2.76827
25.7207	82.8862	2.04201	0.0505111		1.9076		1.91525		1.90569
35.054	102.452	2.54783	0.0929181		0.96886		0.830645		0.997182
20.8119	8.1908	0.526253	0.0454548		1.69419		1.95009		1.3691
21.778	10.8665	0.57267	0.0430296		1.11529		1.08604		1.14679
50.7019	-3.62584	1.19603	0.0523214		2.11732		1.93064		2.46566
64.074	-4.66043	1.51161	0.0451022		2.04795		1.90853		2.46486
24.2144	57.9965	1.47879	0.0627698		1.93564		2.11845		1.78903
26.5092	76.9684	1.91543	0.06604		1.40964		1.30686		1.55841
7.94607	126.277	2.9771	0.109767		0.766368		0.162646		0.982864
12.334	7.17857	0.335786	0.0348022		1.56441		1.70039		1.44464
13.6705	12.2008	0.431136	0.0142508		1.02988		0.979241		1.21472
19.3634	5.25099	0.472065	0.0206648		0.998285		1.0716		0.958842
66.0439	20.1076	1.6244	0.0642344		1.63069		1.50635		1.89284
69.2306	43.7161	1.92654	0.070649		1.77997		1.65699		2.01909
-4.49598	22.9541	0.550359	0.000964467		0.429621		0.245665		0.616916
21.1783	81.7686	1.98745	0.0446015		1.95502		1.68125		2.43835
1.56588	5.87631	0.143091	0.0145921		1.87086		2.06973		1.66361
40.0334	14.9235	1.00528	0.076404		1.46986		1.54418		0.962901
58.3531	30.4384	1.54858	0.0818066		1.33384		1.22682		1.43741
63.0376	49.4215	1.88474	0.0316818		1.17642		1.11147		1.47488
-3.55604	3.65701	0.120021	0.00189093		2.16869		1.93738		0.155528
52.6962	22.7374	1.35041	0.0900573		1.54368		1.43642		1.75122
43.5926	24.5393	1.17706	0.0536504		1.47312		1.10726		1.85943
17.7141	19.7609	0.624431	0.00608087		0.761771		0.810593		0.60216
-3.85832	16.6522	0.402196	0.00221369		2.00265		2.11444		0.897352
3.08727	21.1082	0.501947	0.0194975		1.18279		1.85533		0.99781
-14.4343	23.1219	0.641352	0.0537752		1.58339		1.9808		1.24401
-24.4919	7.34738	0.601653	0.028379		1.19117		1.83911		0.925252
53.8293	19.1981	1.34471	0.0630104		1.6757		1.4938		1.98751
51.0092	18.72	1.27849	0.0292926		1.36942		1.23037		1.45891
-2.5991	24.7611	0.585815	0.0458572		1.45376		2.13331		1.11925
-22.4205	5.59107	0.543696	0.0177714		1.28095		0.763348		1.43884
-4.45955	177.59	4.1799	0.00379323		0.928777		1.31435		0.471833
67.9033	164.161	4.18	-6.1556e-05		0.0815091		0.278389		2.86161
-31.7351	118.886	2.89528	0.10956		2.74696		2.63121		0.397709
-118.938	131.676	4.17505	0.0916376		0.650096		0.325896		0.912928
-67.9952	164.175	4.18114	0.0792485		3.01242		2.59874		0.290089
-70.4397	163.813	4.19566	0.103302		3.04238		2.85731		0.0332631
-119.13	145.402	4.42289	0.0512889		3.07256		0.420965		2.35533
-244.966	248.219	8.2057	0.00207236		3.02575		0.10192		2.89958
-125.82	139.93	4.42773	0.0489955		3.09737		0.133825		2.95856
-65.9757	164.219	4.16416	0.0148525		2.51203		2.46352		2.68137
-6.814	-5.0632	0.199746	-0.000311327		2.51504		0.781741		2.37801
-67.9672	227.934	5.59652	0.0226548		0.314572		0.0253104		0.412441
119.687	26.131	2.8825	-0.000680253		1.63708		1.57782		2.55947
50.5748	-24.4932	1.3222	0.0281032		2.77139		2.50711		3.05174
16.4108	71.1629	1.71837	0.0600732		1.4954		2.05445		0.962346
7.14588	88.3876	2.08649	0.0749055		2.04456		2.17342		1.87426
14.8023	108.642	2.57991	0.0880192		1.82289		2.53621		1.18634
29.7148	126.825	3.06494	0.109142		2.23066		2.52005		1.82426
13.006	9.52492	0.379313	0.0192658		1.59743		1.76972		1.42792
23.2754	5.83263	0.564589	0.0402083		1.71488		1.82189		1.42633
17.7502	21.3686	0.65363	0.00787541		0.557025		0.108705		0.786858
52.8211	35.8351	1.50187	0.0482313		2.19688		1.75629		2.63407
-3.32498	57.1606	1.34723	0.0378672		1.22759		1.78865		0.997334
13.989	83.9773	2.00316	0.146683		1.49551		1.9563		0.982658
15.0671	119.159	2.82606	0.123935		2.29207		2.31593		1.80773
16.6533	203.658	4.80794	0.102886		0.143664		2.92123		0.899488
5.26385	177.786	4.18503	0.0832068		0.355175		2.92405		0.988935
12.5947	7.25356	0.34198	0.0199665		1.39833		1.46085		1.34051
77.5228	22.4517	1.89902	0.0654755		1.70522		1.62879		1.83982
75.6324	39.3335	2.00586	0.0895705		2.16786		1.87051		2.34868
19.8194	54.0104	1.3537	0.0186008		1.90765		1.57264		2.06799
4.59092	123.396	2.90544	0.12076		2.54505		2.5723		1.17161
9.37956e-06	124.236	2.9232	0.116314		2.39403		2.53213		1.28795
29.8551	177.883	4.24401	0.0396857		3.03699		0.0180661		1.83909
-5.30664	6.06846	0.189681	0.0100618		1.92605		2.11117		1.73635
31.1787	20.5636	0.878808	0.0283948		1.22328		1.13819		1.34895
39.2839	12.5262	0.970179	0.0613994		0.844051		0.886917		0.774156
79.6025	28.8099	1.9919	0.101468		1.80819		1.65633		1.91816
74.9833	49.6358	2.11584	0.0593794		1.93555		1.80406		2.09876
-8.88428	21.3313	0.543705	5.21903e-05		0.304434		2.67523		0.466016
-12.5209	19.5626	0.546505	0.0213152		1.36697		1.99877		1.0701
-37.3204	17.1656	0.96656	0.0349115		1.25041		1.38787		1.15919
-50.4733	-2.65338	1.18925	0.02125		1.06327		1.24608		0.956467
-21.3477	3.39764	0.508621	0.00279276		1.05734		1.27304		0.787642
-6.01679	-0.597455	0.142268	0.0019443		2.41371		2.61765		2.30697
63.0522	22.2247	1.57305	0.0829447		1.63128		1.52913		1.74922
65.7006	23.0214	1.63805	0.062341		1.78149		1.53124		1.9488
49.3347	25.9836	1.31198	0.0246767		2.12777		1.66744		2.36948
-6.57816	24.7188	0.601862	0.010651		1.29485		1.57348		1.14631
7.09772	21.1099	0.524027	0.00849786		1.41216		1.76973		1.24098
-28.1316	28.3992	0.940559	0.0473515		1.3653		1.66518		1.16275
-22.7571	17.4444	0.674679	0.0307327		1.61482		1.76592		1.4264
-12.2773	12.8998	0.41902	0.0242924		1.70427		2.09766		1.36365
60.7604	16.2843	1.48011	0.0711288		1.63009		1.45625		1.77108
54.634	24.8099	1.41184	0.0415908		1.32101		1.31902		1.32425
-3.76662	177.802	4.18452	0.136302		2.98474		2.73774		0.179877
-14.5035	22.2418	0.62477	0.0174486		1.48452		1.86132		1.22603
-7.13596	14.0295	0.370353	0.0337134		1.38751		2.23509		1.20087
-2.63318	10.3379	0.251011	0.0184196		1.33196		2.22497		1.20864
2.62271	177.618	4.17969	0.0522211		2.91605		0.133551		2.54834
67.7888	164.548	4.1874	0.0295743		0.0831501		3.04267		0.232922
-33.2584	105.885	2.61142	0.0937238		2.9509		2.65552		0.83428
-40.728	106.898	2.69162	0.099261		2.45073		2.56204		1.16444
-45.606	114.024	2.88957	0.086139		2.40738		2.50862		1.73525
-122.078	134.87	4.28034	0.0912586		0.532926		0.447374		0.609703
-123.007	138.166	4.35267	0.117502		2.51681		0.116497		2.17371
-177.065	177.806	5.90429	0.128714		2.73064		2.6884		0.69924
-178.11	178.464	5.93262	0.0326841		0.59163		0.429563		1.11934
-178.555	178.741	5.94462	0.127601		2.76361		2.54677		0.141614
-265.233	265.115	8.82383	0.0151959		2.93878		0.120258		2.54058
-116.812	173.844	4.9281	0.0101759		2.73287		2.53545		2.86537
-78.4757	164.885	4.29665	0.0254715		2.65127		2.41687		2.81808
-129.24	-160.116	4.84159	-0.000239188		0.00605926		0.177225		2.32145
-83.1553	161.827	4.28098	0.000478778		3.00779		2.72088		0.0379909
25.0767	5.47111	0.603919	0.0208243		1.44848		1.35869		1.47319
124.633	-41.6912	3.09227	0.0448723		2.48361		2.43091		3.02697
2.36853	62.3888	1.46903	0.0196249		1.26513		1.45332		1.20825
13.0904	29.4399	0.758095	0.0187201		1.42482		1.94547		1.15688
0.922054	51.5961	1.21422	0.0370798		1.06912		1.1246		1.04524
15.3954	3.47774	0.371371	0.0269029		1.50913		2.16325		1.23201
67.2492	20.5687	1.65469	0.0510446		2.16276		1.71739		2.61342
48.5831	46.2224	1.57784	0.0400804		2.39037		2.25303		2.55591
8.00501	61.5284	1.45993	0.0393058		0.76942		0.556993		0.825542
36.8151	115.319	2.8483	0.142755		1.5139		1.63554		1.32971
38.9991	123.008	3.03629	0.170637		1.12925		2.09484		0.969067
8.93656	3.6924	0.227514	0.016184		1.25531		1.40923		1.07007
56.5098	57.714	1.90054	0.103293		2.38122		2.25318		2.40902
29.7658	52.163	1.41313	0.0262181		2.03281		1.50247		2.68023
8.96361	122.669	2.89402	0.0938654		2.8707		2.69766		0.378544
18.8128	129.758	3.08506	0.147445		2.79739		2.58096		0.389539
54.5278	163.87	4.06363	0.0407613		0.219114		0.343316		0.129401
-21.0015	30.2032	0.86558	0.00715053		1.2508		1.6988		1.03086
-30.1836	7.53336	0.731988	0.00576876		1.36734		2.00019		1.03441
-3.37703	1.34249	0.0855079	0.00948658		2.0335		2.22763		1.86303
9.92042	16.8365	0.459808	0.00856052		1.42936		1.53349		1.28169
60.7308	7.53086	1.4399	0.0732248		1.26085		1.27395		1.2222
76.8553	43.1375	2.07374	0.0926891		2.20747		2.06214		2.28658
40.8557	61.4772	1.73682	0.0175919		1.64219		1.80848		1.3315
8.71176	127.932	3.01713	0.144959		2.93274		2.6639		0.479703
26.5668	178.161	4.23838	0.0677444		0.120469		0.292442		2.93922
1.47172	23.3944	0.551545	0.00976127		1.26744		2.51141		1.16768
-15.9344	31.6921	0.834645	0.0571629		1.41175		1.84002		1.14099
-37.4436	17.0681	0.96824	0.0419234		1.13095		1.37217		1.02278
-34.7952	9.26992	0.847267	0.0310027		1.25621		1.63396		1.02988
-12.7013	15.947	0.479694	0.0182958		0.896502		0.792971		0.946303
-14.2807	7.29525	0.377323	0.027786		1.11149		2.27633		0.853504
-16.2916	0.845074	0.383846	0.00216915		1.61944		1.55279		2.20735
-4.19379	-4.0986	0.137976	0.00128259		0.0815562		2.75126		0.610497
75.3717	21.944	1.84709	0.0651782		1.86182		1.74921		2.18634
89.4285	15.5209	2.13566	0.0880298		1.80828		1.62983		2.1364
74.6935	24.2508	1.8478	0.0204591		1.71291		1.73422		1.69125
22.7462	177.735	4.2161	0.0948576		0.0729297		0.201757		2.68076
-5.96278	33.5241	0.801183	0.0196068		1.40958		1.96612		1.17296
-5.05806	22.1218	0.533947	0.0304987		1.19579		1.92526		1.0189
-30.7474	25.3868	0.9382	0.0457991		1.28957		1.53637		1.13549
-38.1427	5.93841	0.908287	0.0212047		1.261		1.5262		1.08644
-15.5103	9.02311	0.422211	0.0341563		2.95999		2.68688		0.463702
-8.61005	12.5205	0.357536	0.0232827		1.64974		2.15756		1.14727
72.9955	12.4443	1.74232	0.0520638		1.76354		1.67286		2.21155
68.266	20.6554	1.67818	0.0438421		1.52721		1.48201		1.84378
54.403	36.8824	1.54651	0.0168419		2.51844		0.400247		2.21536
49.217	164.858	4.04817	0.0848328		2.96742		2.97121		2.96375
69.9395	165.191	4.22088	0.0309534		0.109616		3.11578		0.267702
3.27123	19.5509	0.466416	0.0064217		1.07126		1.15205		0.98854
-5.73127	14.6192	0.369471	0.0239949		1.72773		2.17916		1.24566
-3.43226	8.96258	0.225819	0.0188772		1.87131		2.40591		1.40264
63.1828	166.358	4.18711	0.0885249		1.79529		0.968887		1.85923
67.9871	164.583	4.18994	0.0490419		0.116094		0.115051		0.117015
-3.72493	3.95176	0.127779	0.00521245		2.52227		2.23329		2.79099
97.3499	163.469	4.47672	0.02268		0.276137		0.408632		0.074359
72.1232	164.809	4.23292	0.0229199		0.243713		0.282284		0.203888
-30.6533	105.692	2.58936	0.0732472		0.514951		2.877		0.91206
-48.6347	99.6382	2.60881	0.0940857		2.33825		2.46475		1.03217
-67.3643	114.854	3.13297	0.0791453		2.25542		2.30492		0.884723
-125.283	137.11	4.37007	0.0913028		2.24895		2.27288		2.21311
-123.263	126.661	4.15857	0.0538992		2.42832		2.49445		2.34473
-134.444	113.054	4.13317	0.137223		2.13868		1.51369		2.38743
-178.429	178.329	5.93567	0.0982319		2.16717		2.40011		1.81469
-134.966	126.51	4.35267	0.043414		2.01452		1.5002		2.42333
-178.345	178.354	5.93468	0.104004		2.22338		2.46386		2.03832
233.171	-96.5851	5.93844	-0.00120683		0.817854		0.970138		0.716566
165.854	74.6976	4.27998	0.000250322		1.21863		2.15698		0.975967
70.3703	-102.95	2.93417	0.0715253		2.67688		2.48081		0.0232571
152.571	-250.888	6.90911	0.0486386		2.78991		2.66636		3.04042
35.6765	83.2738	2.13163	0.0699744		1.23882		0.98861		1.47755
23.8493	68.8735	1.71496	0.0350521		1.33416		1.50411		1.20759
31.6376	62.1022	1.63992	0.0146614		1.76803		2.18119		1.26243
86.394	0	2.0328	0.0369995		2.02884		1.98706		0.025026
203.086	-64.3632	5.01273	0.0406431		2.50088		2.36212		0.611895
61.0677	68.3861	2.15727	0.0409293		1.98555		1.6717		2.09683
34.9757	75.6924	1.96194	0.049793		0.928427		1.12322		0.802956
37.1518	82.1131	2.12063	0.144521		0.687998		0.560262		0.771751
33.1028	119.898	2.92668	0.133808		1.1731		1.35372		1.11336
3.18016	3.63176	0.113584	0.00863255		2.11448		2.18303		2.03605
75.8682	64.9185	2.34946	0.164113		1.90172		1.99345		1.78336
63.9099	62.3206	2.10036	0.0855507		1.13127		0.907375		1.44156
84.5064	56.2339	2.38839	0.0347232		2.29183		2.32296		2.27413
210.317	13.8093	4.95929	0.025556		2.30324		2.32555		2.22292
58.125	94.5754	2.61198	0.0293188		1.15567		2.1535		0.947397
37.5863	113.574	2.81487	0.153253		0.676641		0.898725		0.502492
57.2847	154.795	3.88365	0.148747		2.95613		0.855923		2.64663
-40.5148	-13.1369	1.00215	0.0144486		1.60738		2.17792		0.87199
-46.5923	19.9898	1.19293	0.00275911		1.14493		1.23554		1.09797
-1.20967	0.478572	0.0306093	0.00906098		2.13356		2.30282		1.97231
2.06408	5.76223	0.144018	0.00223977		2.62526		2.40906		2.72592
95.2623	55.2965	2.59172	0.157903		1.83409		1.32202		2.27222
72.4004	64.2534	2.27766	0.140328		1.58263		2.1357		1.11968
76.7063	65.0066	2.36581	0.0664066		1.298		1.74772		1.05038
82.1373	85.7086	2.79322	0.0280128		0.506512		2.22631		0.530231
102.137	77.1853	3.01227	0.060386		1.51599		0.647544		1.81966
97.9353	75.6299	2.91149	0.0481435		1.17256		2.18058		0.900939
35.2003	177.63	4.26079	0.085611		2.74779		2.62422		3.09473
59.2799	161.667	4.0516	0.142438		3.10017		0.492139		2.28991
67.5072	162.557	4.14159	0.115014		0.230846		0.735151		2.58699
-16.591	32.4832	0.858234	0.0418705		1.50423		1.85264		1.22914
-10.4978	24.9115	0.636073	0.049684		1.31973		2.10042		1.13453
-42.235	14.2387	1.04872	0.0489045		1.13378		1.31634		1.03942
-59.2621	-0.000245377	1.3944	0.035004		1.10256		1.37876		0.964774
-25.1653	5.76078	0.60744	0.0492366		0.843143		0.0440413		1.02432
-26.4821	5.93714	0.638577	0.0175152		1.50162		2.21997		1.27787
1.36099	-2.99163	0.0773332	0.00110675		2.46146		2.22558		2.8778
47.1876	10.0106	1.13501	0.0299638		1.74865		1.77969		0.446323
108.085	20.9599	2.59054	0.11022		1.82888		1.64002		2.25144
119.747	32.9484	2.9223	0.0775248		1.76905		1.40979		2.5086
46.3965	9.00987	1.11208	0.000150057		0.0155937		3.02848		0.136575
116.806	46.6186	2.95918	0.0127537		1.99968		1.93187		2.09682
81.9001	165.481	4.34445	0.100851		0.332361		0.311685		0.348649
79.9923	157.922	4.16531	0.124337		0.535992		0.67244		0.39631
-2.76078	35.6855	0.842168	0.0527626		1.59195		2.12004		1.25802
-8.73866	35.042	0.849769	0.0504707		1.60415		2.00213		1.29245
-4.86705	24.1408	0.579449	0.0113369		1.13421		1.37288		1.06323
-39.5797	15.1743	0.997384	0.0588145		1.16987		1.27459		1.09899
-59.262	-5.18085e-06	1.3944	0.0463705		1.06368		1.40271		0.927412
-9.68596	8.37025	0.301212	0.0222311		1.48581		1.8805		1.07609
68.3346	15.5798	1.64913	0.0321713		1.23618		1.21657		1.26491
70.0361	10.7	1.66703	0.117268		1.57613		1.46564		2.01041
90.4534	13.4384	2.15167	0.0983317		1.59543		1.56847		1.76226
137.205	3.64948	3.2295	0.0117039		1.51517		0.995912		2.20604
67.8543	164.274	4.18204	0.0834879		0.216584		0.169026		0.249151
71.1246	163.914	4.20423	0.0693625		0.501349		0.612769		0.406263
-31.8898	20.2731	0.889136	0.0179056		1.30221		1.44572		1.21355
-51.9896	12.502	1.25816	0.0403602		1.17707		1.40358		1.07013
-7.3872	9.31655	0.279761	0.0258802		1.56314		2.05513		1.1968
74.2226	10.0788	1.76244	0.054848		1.27651		1.27805		1.26926
78.7175	10.3875	1.86823	0.0373938		1.44236		1.31481		1.99397
84.343	165.175	4.36384	0.0753885		0.337119		0.599114		0.0510525
77.2505	164.334	4.27261	0.0277674		0.458559		0.482723		0.413703
-0.419335	8.70583	0.205081	0.0103062		2.0919		2.04793		2.16524
-68.3036	-168.646	4.28124	0.00220975		0.478198		3.00249		0.850546
-49.1145	102.298	2.67007	0.0700324		0.591842		2.87182		1.01798
-19.4827	77.988	1.89141	0.0713182		0.0725479		2.6104		0.196455
-67.3959	91.7729	2.6791	0.0996932		1.98524		2.55325		1.29496
-44.7032	92.8142	2.42397	0.00790979		3.03931		0.731595		2.83223
-78.3062	99.051	2.97095	0.0894848		2.11207		2.29768		1.69586
-135.202	116.294	4.19615	0.0800243		2.27066		2.31506		2.24894
-145.562	124.87	4.51255	0.0456958		2.31099		0.891564		2.37303
-164.974	73.6116	4.25064	0.031649		2.33038		2.27914		2.36145
-162.836	72.9991	4.19883	0.118709		1.73589		1.36307		1.84539
-168.165	65.9471	4.25019	0.0618834		1.67222		1.2979		2.00038
-164.414	75.633	4.25826	0.0484616		2.2973		2.26741		2.40075
-165.476	73.0338	4.25592	0.0527698		2.18378		1.75701		2.41389
-163.833	79.204	4.28174	0.00558727		2.25382		2.20908		2.29888
178.462	-178.462	5.93842	-0.000335916		1.61462		1.05488		2.23251
95.6391	-83.5347	2.98785	0.0807494		2.81272		2.47406		0.546537
86.5677	38.505	2.22929	0.0160432		2.14517		2.29019		1.00241
63.57	74.768	2.30917	0.064526		0.0432725		0.847297		2.94977
53.6205	102.948	2.73118	0.0664591		0.920127		1.09829		0.846636
-9.77258	5.92965	0.268961	0.00837987		1.82218		1.87874		1.76404
98.1454	75.117	2.90806	0.0434943		1.19513		1.26595		1.1297
49.8246	97.1625	2.56924	0.0866665		0.87082		0.923028		0.827665
50.3857	115.436	2.96361	0.129155		1.08427		1.21639		0.964481
-7.67116	4.12231	0.204909	0.00665546		1.88354		1.94164		1.83032
85.225	72.7031	2.63583	0.173044		1.63524		1.42958		2.03856
93.5586	63.6667	2.66274	0.172935		1.3244		1.31231		1.38158
97.2898	60.0853	2.69055	0.147734		1.25128		1.24299		2.76482
132.567	-7.39515	3.12408	0.0886485		1.77283		1.68848		2.08204
173.267	-17.5434	4.09771	0.072345		2.42364		2.16302		0.470537
85.8373	83.3586	2.81535	0.072584		0.65521		0.6013		0.700517
59.9089	116.796	3.08857	0.167441		0.970681		0.9772		0.966739
59.6649	124.026	3.23838	0.160514		1.20241		1.08276		1.42817
-9.6253	39.4046	0.954427	0.0708496		1.43533		1.89021		1.23618
-16.8396	39.6917	1.0145	0.0617374		1.50792		1.92456		1.23708
-16.9691	38.5062	0.990105	0.0628891		1.40825		1.79207		1.20163
-40.851	11.4422	0.998192	0.0286639		1.33759		2.01865		1.07917
-35.4956	12.9776	0.889261	0.0075244		1.13262		1.4745		1.03215
128.465	25.6824	3.08251	0.0957267		1.9185		1.54635		2.35168
91.9814	23.9449	2.2364	0.04796		2.61887		1.36399		2.8386
111.18	8.30854	2.62329	0.0493344		1.09195		1.65807		0.564415
118.643	48.1688	3.01289	0.121959		0.849534		0.921364		2.57853
124.403	51.75	3.1703	0.101642		0.45304		0.874047		2.99488
155.035	66.0068	3.96474	0.0873038		2.82156		1.69433		2.90613
188.784	56.4043	4.63601	0.0321446		2.15658		2.08764		2.35143
103.081	168.291	4.64358	0.0634459		2.59496		2.79491		2.49477
87.7028	162.659	4.34816	0.145944		0.744996		0.501315		0.916021
-14.0174	38.7256	0.969045	0.0880886		1.37353		1.7887		1.21767
-21.8869	35.0363	0.972018	0.0130793		1.69326		1.86911		1.46546
-4.01405	21.7175	0.519655	0.000154893		2.07547		2.52094		1.19841
-60.8469	14.5019	1.47179	0.0614237		1.08813		1.41148		0.900481
-16.2802	9.23198	0.440368	0.0086964		2.45452		2.39255		2.54453
-12.4891	5.84515	0.324454	0.0204088		1.57997		2.17945		1.26084
143.41	16.9292	3.39778	0.0907462		1.33563		1.49119		1.00055
124.448	17.977	2.95858	0.0316823		1.03709		1.62286		0.342706
191.239	62.243	4.73208	0.0294637		0.851934		0.708416		0.885124
189.043	13.7642	4.45984	0.0551224		2.33815		1.41554		2.49682
186.217	62.8671	4.62453	0.0621271		2.2079		2.10358		2.28348
190.828	93.4399	4.99946	0.0747317		0.305154		0.130561		0.635362
140.735	136.984	4.62105	0.0451903		0.00792302		3.09986		0.0426275
105.907	128.056	3.91003	0.184637		0.143606		0.246084		0.1206
-57.1672	-1.50912	1.34558	0.0461791		1.07681		1.2866		0.942425
-0.341419	10.6903	0.251664	0.00318458		2.03811		2.01741		2.10755
-7.13775	5.63734	0.21401	0.0115457		1.78478		1.53498		2.21038
79.1684	18.3879	1.91237	0.102825		1.48102		1.18532		2.04738
109.039	7.76941	2.57212	0.112632		1.63396		1.76179		1.12543
140.992	3.01193	3.31822	0.0456822		1.1773		0.978458		1.41067
188.448	62.7089	4.67313	0.0577488		1.72053		0.663393		1.913
168.775	67.5179	4.27715	0.0783674		0.969246		0.768953		1.1263
163.876	66.1058	4.15782	0.0686062		0.924015		0.839791		0.982383
167.341	67.254	4.24353	0.0657374		0.985745		0.855519		1.04455
202.918	83.3114	5.16129	0.0441808		1.32703		1.03649		1.45494
131.251	229.107	6.21269	0.0643954		0.925018		0.788774		1.03331
132.64	122.13	4.24242	0.0465935		0.514598		0.499191		0.524316
-33.3405	37.7327	1.18476	0.0282804		1.91351		1.91982		1.90568
1.41338	5.90733	0.142919	0.0016455		2.22374		1.99498		2.86196
1.21379	4.25811	0.104182	0.00517516		2.0151		1.97194		2.07356
78.8747	2.47141	1.85679	0.000866329		0.961215		1.00898		0.882994
-64.6536	54.2518	1.98588	-0.000518608		2.55775		0.545008		2.35205
179.459	64.7223	4.4888	0.0530222		0.957367		0.912911		0.995122
166.717	66.9839	4.22754	0.0505631		1.0496		1.0644		1.04103
168.845	68.6956	4.28905	0.0231544		1.05292		1.19464		0.972568
-32.9092	81.5983	2.07023	0.11175		0.56426		0.197757		0.736215
1.77125	0.658997	0.0444675	0.000566008		2.06527		2.06209		2.0813
-58.4802	66.8415	2.08971	0.101931		0.709779		0.258862		0.753363
-30.7535	83.9331	2.10329	0.0881371		2.86091		2.54657		0.439214
-74.9593	87.4535	2.71018	0.064302		2.38555		2.5097		1.39064
-49.9837	108.876	2.81886	0.0067103		3.10503		2.98016		0.0595749
-87.458	76.2737	2.73049	0.115599		1.66067		1.94964		1.30208
-110.683	61.9425	2.98439	0.0603484		1.32782		1.22565		1.51442
-179.238	79.2192	4.61093	0.0495846		1.26772		0.899635		1.53821
-161.474	59.4699	4.04887	0.0924052		1.39742		1.10653		1.50155
-163.55	57.6305	4.08015	0.0868468		1.7078		1.60873		1.72821
-177.736	21.7935	4.21335	0.0967728		1.98683		1.9634		2.00054
-164.651	74.2851	4.2502	0.0198939		2.06706		2.03204		2.11101
-164.163	67.8863	4.1799	0.0490994		2.18483		2.26627		2.14963
233.18	-96.5855	5.93862	0.000465152		2.50793		2.99545		2.01225
-1.8536	0.372498	0.044486	0.00116427		2.59601		2.57144		0.945921
2.25533	-21.005	0.497076	0.0033307		0.643177		2.37709		0.699994
194.797	90.466	5.05362	0.0656381		1.10885		1.38937		0.788145
145.378	135.118	4.66996	0.0568235		2.80869		2.68494		3.0471
76.9928	97.796	2.92863	0.0595449		0.240356		0.279608		0.223538
33.3841	23.5538	0.961338	0.000169499		0.909485		0.70765		1.29318
-18.2986	51.9309	1.29554	0.0534509		1.28287		1.67331		1.12549
-25.607	50.6725	1.33589	0.0336416		1.28764		1.48063		1.21797
-28.273	-28.273	0.9408	0.0164384		2.10475		2.62227		1.15186
136.044	69.7502	3.59723	0.116729		0.472441		0.707654		3.05437
152.79	133.943	4.7809	0.063238		0.126552		0.0110141		0.219685
131.708	129.203	4.3412	0.132149		3.02169		0.0953638		2.92066
-18.6848	52.8552	1.31907	0.0327665		1.60047		1.99347		1.23576
-12.4118	45.0395	1.09926	0.0606938		1.41723		1.83821		1.23536
-13.9397	37.8095	0.948172	0.010619		1.28804		1.65443		1.05639
-26.899	38.7883	1.11065	0.0529994		1.40159		1.75677		1.05007
-55.1624	18.2315	1.36699	0.0358973		1.04689		1.30357		0.869247
137.781	64.4816	3.57938	0.129253		0.776295		0.852156		2.9
162.784	67.001	4.14196	0.0788079		0.588156		0.53498		0.652878
135.374	126.55	4.36031	0.0414274		0.27908		0.15137		0.408853
121.361	124.998	4.09932	0.142534		0.414425		0.303457		0.611782
-31.0943	21.1716	0.885121	0.027363		1.57433		1.52062		1.63655
-61.359	-8.04821	1.45611	0.0305416		0.802384		0.805004		0.801424
-1.39064	3.39723	0.0863727	0.00689399		2.12338		2.17131		2.07344
148.847	-6.98295	3.50614	0.105987		2.11144		2.3835		1.83554
164.996	21.5095	3.9151	0.0930973		1.42644		1.12192		1.71806
154.59	47.1539	3.80287	0.0715612		1.64298		0.928075		1.85919
149.082	66.9194	3.845	0.0873694		0.992351		0.965139		1.01418
161.762	68.1249	4.12994	0.102188		0.825474		0.78847		0.872627
167.649	67.6747	4.25395	0.0331488		1.02374		0.942872		1.11755
178.49	178.538	5.94016	0.0348475		3.09615		0.134531		2.94063
131.449	121.681	4.21467	0.055175		0.700499		0.708902		0.69481
-13.9739	52.7263	1.28345	0.0972982		1.15357		1.47401		1.01777
2.37473	53.6943	1.26463	0.0282558		1.21199		1.38129		0.812019
-47.9048	2.91166	1.12925	0.0275787		0.872237		0.463513		1.01675
-10.7102	-3.12841	0.262536	0.000239107		0.0922508		0.164467		0.0562827
4.85648	3.18741	0.136683	0.005106		2.00758		1.80875		2.25469
116.037	9.91638	2.74024	0.11952		1.92571		1.90328		0.303015
153.088	-11.9158	3.61296	0.123303		2.15752		2.37776		1.75262
161.647	-3.40978	3.80431	0.108116		1.68167		2.30215		1.24729
161.571	63.3719	4.08363	0.0584356		1.01096		1.03844		0.992077
161.635	61.4797	4.06899	0.0537497		1.06326		1.04655		1.07886
163.475	68.2905	4.16859	0.0380116		0.876294		0.912308		0.826356
166.676	67.4918	4.23111	0.00676261		1.11918		1.05559		1.18324
3.00983e-06	-252.399	5.9388	0.000558103		3.12763		1.7287		0.0867513
-32.7715	79.145	2.01557	0.0939302		1.36892		2.30177		0.943697
4.63849	3.02507	0.1303	0.0037086		2.06278		1.77018		2.23376
139.263	-0.00714747	3.27677	0.0224191		0.283523		0.120605		0.422699
197.676	-9.61058	4.6567	0.0288797		1.04184		0.860564		1.08223
194.161	17.1231	4.58623	0.06152		1.48152		1.38208		2.07808
179.763	53.1049	4.41041	0.0228821		1.80726		1.65857		1.8674
240.415	16.69	5.67045	0.00307747		1.79796		1.28701		2.58065
-3.96698	-1.47764	0.0996058	-0.000711259		1.39153		1.68854		0.837086
-83.1752	83.7691	2.77761	0.0791976		0.910726		0.476194		1.22225
-40.6861	70.6823	1.91896	0.0650009		2.59304		2.36898		0.596226
-25.8651	54.085	1.41062	0.00555999		2.03451		2.09393		1.84291
-69.9621	74.4429	2.40374	0.0970609		1.82272		2.3406		1.23612
-72.327	55.0787	2.13909	0.026719		2.13731		1.62456		2.48983
-112.154	30.1143	2.73238	0.0696254		1.50926		1.46757		1.5602
-109.419	27.3568	2.65382	0.0834664		1.48461		1.83959		1.11377
-96.9943	65.8776	2.75884	0.0884184		1.61571		1.68584		1.55494
-111.413	53.2527	2.90554	0.0838918		1.80641		1.88043		1.71835
-118.787	33.4997	2.90401	0.100546		1.84882		1.88493		1.78329
-128.357	5.28514	3.02272	0.0849846		1.10989		1.50095		1.05693
-164.217	67.8006	4.18031	0.00252655		1.79511		1.73168		1.83184
-177.882	15.0481	4.20041	0.0645253		1.34823		3.06458		1.3837
-179.106	17.9451	4.23536	0.0908622		1.76102		2.13043		1.63991
-177.764	-6.21693	4.18524	0.0712413		1.43343		0.814843		1.76515
-123.939	-132.706	4.2725	0.00104982		0.708293		0.882169		0.559981
-231.507	13.8119	5.45692	0.00965006		1.76705		2.43211		1.56118
-177.711	18.7494	4.20464	0.0971386		1.49722		1.71838		1.382
-177.724	6.44019	4.18448	0.0947061		1.95331		1.45204		2.0734
-177.938	-37.2207	4.2774	0.000384659		1.78931		2.12086		1.39876
-164.215	67.8235	4.18047	0.00878758		1.97171		1.73671		2.05826
-1.50857	-192.694	4.53412	-8.70132e-05		1.53747		1.48697		1.6455
-31.0329	68.1278	1.76148	0.0159633		1.04783		0.248115		1.30981
-45.7834	-74.2964	2.05341	0.0120002		2.75105		2.78557		1.31338
132.206	126.736	4.30918	0.0684314		0.0886211		3.10102		0.264735
-24.2986	57.6491	1.47202	0.0436404		1.31575		1.93989		1.0828
-21.3367	26.9091	0.808042	0.00675996		1.49962		1.88876		0.907335
-45.9696	27.6782	1.26256	0.0252908		1.11285		1.27482		1.02527
161.481	66.8241	4.11202	0.0565531		0.760815		0.740229		0.777007
138.428	125.664	4.39904	0.0253956		0.165651		0.312103		3.1388
136.559	126.378	4.37798	0.089003		0.540959		0.371905		0.673389
-18.3973	55.1666	1.36831	0.0743789		1.07826		1.1319		1.05351
-2.87955	55.4556	1.3066	0.0923039		1.02196		1.08531		0.966217
-1.63468	33.2657	0.783667	0.00243922		1.77277		2.04383		1.37692
-63.146	6.58837	1.49385	0.0359181		0.842006		1.00342		0.832232
-76.9791	-27.4411	1.92291	0.0342901		0.751046		0.541188		0.892247
161.42	68.532	4.12624	0.0391401		0.838257		0.826099		0.849033
163.07	72.7382	4.20135	0.0320948		0.987896		1.06091		0.936321
-3.31186	-186.321	4.38472	-0.00023676		2.35236		2.2476		0.52036
168.873	69.1673	4.29385	0.0114117		0.881059		0.918266		0.82758
-20.2684	52.635	1.32712	0.0783805		1.34711		1.71576		1.11241
-7.58509	60.7371	1.44021	0.0366851		1.57932		1.80245		0.757458
-56.4444	-23.9255	1.44249	0.0121244		3.02992		3.02523		3.03852
3.99682	3.00408	0.117645	0.00686928		1.99741		1.91594		2.13351
5.29502	0.536417	0.125226	0.00275484		1.56223		1.6333		0.789354
166.07	63.1623	4.1806	0.0121941		1.18212		1.27042		1.13992
165.763	69.1436	4.22602	0.0168628		0.956186		0.906084		1.00185
166.266	67.512	4.22235	0.00453166		1.08586		1.10783		1.06351
-37.5083	65.2382	1.77064	0.0564217		1.24376		2.09531		0.836411
-60.1406	30.5829	1.58753	0.00913017		0.97395		1.49883		0.766704
149.312	5.39348	3.51551	0.1428		1.78315		1.94382		1.58864
156.461	4.19581	3.68276	0.110329		1.33321		1.25241		1.40825
188.822	18.6789	4.46456	0.0613075		1.33295		1.27981		1.37257
190.477	28.2443	4.53081	0.012956		1.25225		1.36096		0.0269238
-54.7421	57.8692	1.87433	0.0769959		0.293508		2.62029		0.638762
-57.0302	52.8167	1.82896	0.0571137		0.216845		2.61486		0.66593
-75.327	38.6901	1.99252	0.052198		1.74198		1.56147		2.54767
-50.2108	54.124	1.73712	0.00983511		1.72231		1.48263		1.91854
221.714	47.8329	5.33683	-0.000624839		1.25398		1.64956		1.04822
137.507	-5.16834	3.23773	0.00120399		1.21036		1.07233		1.36245
208.603	-40.6841	5.00079	-0.000542264		2.65239		2.26111		0.444419
-72.1325	61.7886	2.23479	0.0858502		0.732916		2.24933		0.709471
-94.4807	52.5852	2.5442	0.0590587		1.53913		1.824		0.946475
-73.6831	43.0762	2.00825	0.072958		1.10402		1.29441		0.912998
-90.8352	26.7	2.22772	0.0837513		1.069		1.09229		1.04326
-123.122	-3.95544	2.89849	0.0817633		0.41573		2.83105		0.571373
-115.637	28.5494	2.80258	0.0223248		1.50308		1.27992		1.57174
-116.59	15.6033	2.76776	0.0617815		0.976923		0.923241		1.08503
-134.394	-10.0197	3.17099	0.0731546		0.906801		0.860532		0.98457
-140.19	-8.03787	3.30401	0.0770319		0.883641		0.774404		0.967178
-18.9859	-182.347	4.31371	-1.85592e-05		2.00798		2.08878		1.36768
-165.515	77.9698	4.30495	0.00116954		2.51824		2.62199		2.40563
-49.587	54.5332	1.73428	0.0280693		1.12389		1.19558		1.10133
-33.1941	-79.8227	2.03411	0.012866		0.0278724		2.63165		0.752942
-54.7889	23.441	1.40218	0.0203507		1.0385		0.305727		1.2618
-55.8357	-21.0967	1.40443	0.0111505		0.548893		2.87204		0.792084
-72.4861	1.37747	1.70586	0.0103531		0.900921		0.28698		1.04478
-65.2848	29.6927	1.68753	0.0296475		1.10341		1.58112		0.981826
0.412118	0.123711	0.0101244	0.00529514		2.24682		2.41957		1.11106
169.031	69	4.29582	0.000410743		1.08335		0.839276		1.27357
-61.4115	-57.5705	1.98063	0.0213363		0.66929		3.04227		1.10601
-110.709	-135.936	4.12504	0.0125124		0.625904		0.190761		0.836824
-49.144	-60.1173	1.82701	0.0144055		0.0990183		2.68372		0.324958
-66.4748	-54.2657	2.0191	0.0345385		0.362056		0.271761		0.48992
-79.0748	-40.0192	2.08529	0.0502615		0.490878		0.55037		0.419033
3.66659	2.52183	0.104708	0.00659284		1.57757		1.71438		1.34904
3.94194	-0.81793	0.0947272	0.00349769		2.17679		2.33571		1.75489
179.851	-6.58403	4.23463	0.00254808		1.89217		1.95851		1.82128
-67.1813	27.3496	1.70671	0.0208128		0.711213		0.975231		0.639534
-59.761	54.6309	1.90514	0.0707595		0.977331		1.12578		0.862969
-75.627	35.5885	1.96664	0.0511083		1.05625		1.37845		0.964844
-82.1299	-32.4881	2.07817	0.0151315		2.99883		2.6576		0.322774
-96.9092	-58.4462	2.66281	0.0289244		0.0465864		0.0539645		0.043886
182.357	11.3362	4.29902	0.0301811		1.82449		1.87408		1.70862
252.356	0.00961403	5.9378	0.000758986		2.09518		1.19346		2.51214
-298.998	-57.8903	7.16589	0.0210893		2.98376		0.184291		2.51897
-71.04	46.4109	1.99663	0.0700239		1.04144		1.24382		0.900253
-74.2105	36.1535	1.94232	0.0829737		1.17435		1.56403		0.987197
-81.9559	13.4126	1.95403	0.0754639		1.48809		1.94793		0.936438
-89.4671	-32.675	2.24111	0.0094964		2.93834		2.65056		3.00502
186.868	0.684275	4.39693	0.00672168		1.49805		1.59577		1.25138
-83.8152	33.1762	2.121	0.0669508		1.05573		1.0277		1.08882
-124.236	-1.08611e-05	2.9232	0.0481433		0.768009		0.676555		0.9183
0.6528	1.28976	0.0340131	0.00110705		0.261789		0.632638		2.2651
112.653	-35.3642	2.7782	-0.00112228		2.18007		2.2351		1.12866
-30.3328	151.358	3.63219	0.00135391		1.08613		0.760429		1.82464
27.4022	11.0129	0.69488	0.0119618		1.18718		1.08534		2.62731
44.6365	-0.698794	1.0504	0.0237797		2.2572		2.20513		2.54344
43.5939	-17.4996	1.1053	0.0138344		0.133046		0.584965		2.63949
40.5977	-5.06827	0.962655	0.0537149		2.35295		2.09495		2.61281
49.7711	-10.4218	1.19648	0.0671523		1.80758		1.62712		2.4857
28.0464	0.359474	0.65997	0.0179934		0.00996841		2.29428		0.153947
56.6797	21.7707	1.42864	0.00762175		0.902517		1.34332		0.518264
41.1193	1.58279	0.968231	0.0149983		0.412783		0.643249		0.378112
68.0816	-39.1367	1.84774	0.0350233		3.0221		2.6917		0.204234
38.3444	8.45077	0.923873	0.0187471		0.372206		2.01204		0.400592
22.5828	-9.99973	0.581123	0.00736271		1.10584		1.07004		1.12715
46.9627	-4.28724	1.1096	0.053988		2.61969		1.9971		2.81081
60.2669	17.7409	1.47821	0.0423628		0.921275		1.17098		0.798971
92.9333	32.2263	2.31441	0.109033		1.90826		1.63536		2.2034
14.3411	0.0144402	0.337437	0.011127		0.880882		2.81952		1.06436
21.9762	-0.525077	0.517235	0.0308847		1.76924		1.15287		2.00293
44.0461	-5.82116	1.04539	0.0117966		2.52915		2.61006		2.15714
16.3619	-11.1714	0.466162	0.00493601		1.62648		1.91108		1.47058
42.5796	-39.6555	1.36908	0.0432507		2.64939		2.50481		2.90464
15.5572	4.5748	0.38155	0.0221761		1.61292		1.92765		1.29188
32.0198	-2.70722	0.756096	0.00830772		0.617118		0.598645		0.628383
36.0373	-1.72237	0.848904	0.0233155		0.974233		0.87438		1.06076
60.3132	4.55213	1.42317	0.0404812		1.76067		1.9182		0.88788
69.5718	-1.00106	1.63715	0.0306247		1.92115		1.75404		2.57549
42.7208	-0.903941	1.00542	0.062645		1.93409		1.88293		0.203005
75.2238	59.5747	2.25781	0.128241		2.14787		2.05907		2.26252
-35.0147	13.6889	0.884599	0.0150882		1.23986		1.60636		1.043
67.1842	2.26013	1.5817	0.0525841		1.59218		1.55725		2.98565
96.0524	19.6155	2.3067	0.0857665		1.67939		1.49178		2.20399
66.7577	20.8375	1.64551	0.100082		1.70196		1.62041		1.89079
16.6077	-2.98165	0.397016	0.0233494		0.985187		1.10867		0.572973
17.7966	-3.18008	0.425376	0.0440616		1.5013		1.19285		1.66663
23.2662	-14.112	0.64027	0.0142767		1.63674		1.53281		1.6698
39.0605	-9.57896	0.946304	0.0252462		2.25449		1.47218		2.51304
39.0741	-36.4563	1.25742	0.0317407		0.0462454		3.08193		0.181484
58.9165	-73.254	2.21193	0.061211		2.89301		2.56748		0.443174
75.1535	-80.4871	2.59104	0.0616946		2.75567		2.54776		0.0603256
5.22241	3.57582	0.148925	0.0135678		1.95986		2.13817		1.76369
8.52232	0.427872	0.200778	0.0139868		2.12894		2.29955		1.89293
18.6419	-4.72231	0.452487	0.0338213		1.30228		0.894814		1.61155
46.4306	-17.8282	1.17025	0.0186903		2.12572		1.90999		2.31194
72.0605	-2.48559	1.69655	0.0237121		1.36039		1.33346		2.12552
69.8987	5.3183	1.64943	0.0414717		1.54307		1.49638		2.85523
78.8309	-16.7231	1.89612	0.0477176		1.02872		1.86579		0.813468
96.4896	-73.9633	2.86062	0.0796071		2.43088		2.34211		0.593222
1.79736	5.73979	0.141521	0.00362944		1.92471		1.96813		1.77281
44.647	-0.22217	1.05053	0.0286971		1.9558		1.75999		2.40242
59.7117	2.56953	1.40628	0.0656201		1.22024		1.278		2.92761
83.426	33.2637	2.11325	0.0688671		1.02897		0.754507		2.2001
75.3885	61.1602	2.28417	0.142483		1.78581		1.94866		1.42812
90.4423	2.62164	2.12895	0.0629488		1.72655		1.84002		1.37583
113.525	-44.9374	2.87284	0.0756412		2.30127		2.32706		0.79963
-27.0391	-24.7166	0.861967	0.0166759		1.36953		2.14964		0.950039
-40.769	-2.38888	0.960917	0.0120032		1.35792		1.7574		1.1611
-37.4901	21.2555	1.01403	0.00163532		1.14842		1.55387		0.952026
71.1968	8.73415	1.68778	0.0545086		1.1899		1.4733		0.0619141
90.9532	-1.41617	2.14034	0.0605773		2.01669		1.22451		2.62088
91.6817	28.087	2.25618	0.0854794		0.216049		1.19037		2.95091
-61.9004	-29.1683	1.61008	0.0323388		1.01725		0.998274		1.02688
-26.7722	1.18537	0.630552	0.0463761		0.309611		0.233049		0.445417
-26.8864	2.38652	0.635109	0.0169181		1.13387		1.34937		0.937173
70.0794	11.4911	1.67095	0.100336		1.47766		1.51531		1.34674
117.737	13.599	2.7887	0.09246		1.92218		1.84709		2.07816
-62.2909	-2.91575	1.46727	0.0703423		1.07409		1.16942		1.01457
-37.4111	-0.278038	0.880285	0.0440475		1.06776		1.24406		0.93816
73.6691	17.2174	1.7801	0.117776		1.58737		1.57645		1.63706
117.053	15.8358	2.77929	0.119318		1.78839		1.64244		2.22203
-79.2729	-2.49849	1.86617	0.0589532		1.01713		1.11133		0.962073
-57.4025	-6.80341	1.3601	0.0553236		1.05891		1.12058		1.01694
-73.4266	-14.2086	1.75973	0.0329964		1.00432		1.0997		0.953136
-78.9681	-12.3205	1.88055	0.0321226		0.959799		0.857806		1.02765
1.7103	0.526605	0.0421068	0.00422295		1.98103		1.99865		1.96997
10.4105	-2.34538	0.251091	0.0285951		1.4506		2.86254		1.36845
15.2901	-4.18497	0.372999	0.0430286		1.71478		0.690236		1.84471
18.9981	-9.75987	0.502552	0.0337312		1.72571		1.61822		1.78408
21.0692	-13.0508	0.583147	0.0482279		2.1235		2.29982		1.93488
40.0961	-34.6247	1.24652	0.0470966		2.91593		2.6218		0.00403334
41.5052	-59.038	1.69806	0.0565625		0.0871985		0.0515986		0.117134
48.3065	-28.9341	1.32492	0.0287866		2.62906		2.42987		2.96601
53.1102	-116.083	3.00366	0.0390062		2.7629		2.59296		0.204917
117.745	-259.629	6.70779	0.0332525		2.6929		2.70423		2.67475
-8.87026	3.5663	0.224949	0.0037942		1.88522		1.9571		1.83987
6.21418	0.967957	0.147979	0.00792526		2.19392		2.2054		2.13945
24.258	-7.80743	0.599611	0.0370821		2.1984		2.21201		2.19562
21.7276	-12.6613	0.591706	0.0483752		2.09039		2.29506		1.97079
20.9867	-15.3731	0.612114	0.0441304		2.08525		2.21988		1.83711
48.7019	-23.6323	1.27371	0.0275471		1.80389		1.67595		2.22602
63.4387	-31.3993	1.66551	0.0262006		0.77965		0.731441		0.834199
79.569	-48.0404	2.18698	0.0348323		0.565936		2.80441		0.686339
73.4274	-108.22	3.07716	0.0300188		0.134851		2.64687		0.507697
133.993	-115.337	4.15991	0.0326391		2.62731		2.41581		0.449391
176.544	-0.384179	4.15398	0.0241238		1.71093		1.96883		0.641685
-2.01482	2.79025	0.0809801	0.00893783		2.15473		2.31016		1.89155
41.5338	-13.5795	1.02817	0.00422534		1.57623		1.20937		1.93462
50.0932	-26.6884	1.33551	0.0132891		1.18228		1.1029		1.26647
81.6466	-17.834	1.96639	0.0344907		0.879427		1.01464		0.823456
75.6399	-35.7891	1.96893	0.0391757		0.714132		0.533483		0.789442
93.5557	-82.5638	2.93594	0.0665927		3.08562		2.73566		0.694447
96.7198	-93.7443	3.16929	0.0648567		2.42161		2.47271		2.11866
73.9778	78.7862	2.54292	0.0707186		0.569544		0.650902		0.557584
78.6741	114.41	3.26705	0.0648785		2.54305		1.05785		2.55602
7.06692e-07	-59.262	1.3944	0.0186036		2.34528		2.3199		0.25442
-32.4875	-19.6711	0.893619	0.0293655		1.53722		1.46105		2.15322
-33.9894	3.27996	0.803467	0.0131334		1.93298		2.13422		1.36163
-39.138	84.7866	2.19727	-0.000292421		0.903571		0.778081		1.24358
81.2615	-8.29542	1.92197	0.0637122		0.842183		0.992488		0.53251
71.0706	-17.0461	1.71968	0.0637109		0.590138		0.692965		0.45793
76.6627	1.96918	1.80442	0.0645461		1.34161		1.3124		2.59795
90.6123	8.76283	2.142	0.0492717		0.759992		1.00793		3.11311
89.8083	2.06564	2.11369	0.0350307		0.426189		0.778554		2.92702
106.858	-59.182	2.87417	0.086233		2.75746		2.76755		2.73764
115.87	-85.6315	3.39008	0.0987682		2.43612		2.47066		2.23922
-34.7319	-51.2509	1.45673	0.0204733		2.25249		2.35022		0.998403
-38.517	-18.7741	1.00821	0.0327679		1.68322		1.5566		2.36384
-36.7404	-5.73699	0.874956	0.0229857		1.28042		1.75125		0.982612
-16.0804	-0.0714461	0.378367	0.0196831		0.202472		0.745011		2.98306
-17.6828	5.11957	0.433153	0.0163978		0.0764728		3.06901		0.206679
111.939	-9.8758	2.6441	0.0704921		1.76888		1.95835		1.19708
116.848	-2.85461	2.75018	0.0669054		2.02933		1.84019		2.18895
96.2172	-1.93105	2.26439	0.0547611		0.901336		0.88512		0.921448
90.1251	-9.98678	2.13357	0.0587381		1.25021		1.58034		0.962539
99.0334	-19.2305	2.37372	0.0644556		2.00765		2.45563		0.945498
111.271	-40.1211	2.78314	0.0612035		2.30882		2.38539		1.10317
129.868	-61.0644	3.37667	0.100553		2.69859		2.51761		0.24666
-60.02	-24.093	1.52177	0.030756		0.928011		0.968932		0.877887
-39.6735	-8.59321	0.95514	0.0362362		0.54112		0.514881		1.98309
-14.8058	1.83991	0.351052	0.0121415		0.348228		0.80072		2.69155
-10.8047	2.14262	0.259179	0.0167059		3.10289		0.755618		2.51905
90.3159	17.7508	2.16573	0.0430515		1.08634		1.13375		2.75854
121.062	-2.682	2.84921	0.0873469		1.81732		1.88974		1.46536
136.008	-7.31865	3.20483	0.066586		1.9035		2.17275		1.52631
142.527	13.7789	3.36921	0.0411415		2.08398		0.771723		2.16325
155.506	53.6762	3.87081	0.0653115		1.27872		1.13846		1.67822
136.912	20.365	3.25691	0.0529427		2.71137		1.79012		0.064384
176.992	76.6318	4.53811	0.0546596		1.24084		1.00028		1.44531
-84.1243	-13.8041	2.00587	0.0391		0.908393		0.905206		0.910558
-59.0757	-12.1517	1.41912	0.0660704		1.06375		1.0905		1.03043
77.6816	35.6006	2.01061	0.0246938		2.38239		1.61446		2.56566
116.01	4.82181	2.73201	0.127737		1.44846		1.74445		0.948245
-80.2545	-17.7182	1.93381	0.0425827		0.92114		0.848036		0.990286
-77.8438	-24.5019	1.92021	0.0531945		0.954274		0.855869		1.05848
-23.602	42.0202	1.134	0.00105032		2.36121		0.427883		2.24809
-70.4042	-25.5464	1.76225	0.0283321		1.0186		0.836241		1.59144
-71.3725	-20.6018	1.74792	0.0383641		1.11228		0.949928		1.4228
-129.21	-18.6667	3.07179	0.0495246		1.25652		0.945833		1.40053
-178.776	-34.2247	4.28289	0.0381375		1.87456		2.16391		1.66443
-177.838	-3.57412	4.18526	0.000715311		2.06481		1.87678		2.12408
35.4607	-80.1054	2.06125	0.0428592		2.78984		2.56081		0.43884
32.8347	-82.5119	2.08953	0.0400472		2.86464		2.61708		0.0460322
67.9176	-57.4979	2.09383	0.00581847		2.77131		2.47619		0.0487141
-0.591457	1.11755	0.0297509	0.0022776		2.17795		2.02619		2.24309
6.16176	-6.0321	0.20289	0.0184634		2.6953		2.74536		1.49798
11.3116	-7.96023	0.325452	0.0346252		2.29962		2.38679		1.30371
19.3453	-12.7892	0.545661	0.03309		2.06246		2.21451		1.87292
21.7381	-39.233	1.05536	0.047032		0.0102035		2.89658		0.275272
33.6394	-56.6594	1.55042	0.0610506		3.05338		2.71344		0.313226
42.0602	-64.537	1.81254	0.06229		2.83599		2.64716		3.11325
43.5259	-55.7352	1.66393	0.055325		3.09771		2.73014		0.527022
35.143	-116.779	2.86946	0.0433341		2.71224		2.51504		0.196126
34.7267	-144.964	3.50743	0.058522		2.65489		2.60107		2.78517
-3.72237	3.48917	0.120047	0.00331419		1.90746		1.8998		1.94534
-1.47599	2.12313	0.0608417	0.00508076		2.22285		2.32451		2.08552
15.8635	-10.8765	0.452565	0.0117984		2.50085		2.50612		0.973391
22.5771	-12.0958	0.602662	0.0481166		2.22965		2.35256		2.13906
19.9281	-15.6519	0.596232	0.0544623		2.12185		2.34568		1.7368
28.5139	-24.1043	0.878521	0.0325285		2.22727		2.31179		2.20482
53.4783	-64.8657	1.97808	0.00201583		0.777477		0.887954		0.647266
16.0961	-66.7775	1.61623	0.0208082		2.80156		2.52669		0.139082
41.1624	-81.6981	2.15251	0.0491648		2.6875		2.50032		0.447152
45.8004	-119.08	3.00198	0.061414		2.70984		2.61575		2.92772
66.597	-166.251	4.21396	0.0522785		2.76785		2.71172		3.1112
-1.67646	2.11145	0.0634367	0.00328604		2.17507		2.18396		1.97722
-7.15295	10.6794	0.302437	-0.000220556		1.40568		1.49049		1.24852
15.7012	-22.907	0.653448	0.00985976		0.889974		2.46108		0.890055
37.0729	-19.2618	0.983017	0.00463938		2.13032		2.55782		2.09195
28.331	-98.1983	2.40479	0.0419635		2.78717		2.53556		0.181328
26.9078	-97.0839	2.37044	0.0371918		2.79699		2.97747		2.24569
56.8736	-114.541	3.00903	0.0305785		2.63369		2.4058		2.90454
59.9278	-117.698	3.10768	0.0633942		2.62571		2.70867		2.5426
73.2331	-119.191	3.29156	0.0261763		2.56726		2.58104		2.55373
-18.9629	-55.39	1.37756	0.0166342		2.13214		2.2335		1.04735
-30.7963	-33.7	1.07416	0.0230613		3.05809		0.203907		2.90338
-38.6772	-3.56049	0.9139	0.00814428		1.52232		1.82382		1.29712
-50.4545	14.3806	1.23445	0.00222826		1.36736		1.60866		1.18836
-120.097	64.9443	3.21253	-0.000338158		1.19485		1.35424		0.904046
52.4728	-88.6621	2.42414	0.0298554		2.57894		2.62907		1.20688
94.541	-74.298	2.82923	0.0444195		2.43348		2.62814		1.38691
234.345	1.94368	5.5142	0.0214922		3.09901		2.90656		0.105426
-39.0436	-56.0011	1.60631	0.0189408		2.02353		2.30493		1.23448
-31.5748	-48.635	1.36437	0.0119309		1.89483		2.14586		1.04447
-36.8949	-11.7243	0.910894	0.0204629		1.80399		1.84836		1.70622
-27.504	-0.640278	0.647329	0.0212293		1.53154		2.0571		1.10545
-16.3863	-1.43254e-06	0.38556	0.021685		0.459181		0.907996		0.0257127
-16.4111	0.00260444	0.386144	0.0149839		0.763792		0.780229		0.0532542
78.6215	-16.0196	1.88793	0.0421918		0.851455		0.859142		0.840801
95.4212	-31.1671	2.36194	0.0244805		0.494588		0.204548		0.835283
105.956	-30.3822	2.59355	0.0436562		2.78332		2.84249		1.49157
99.4152	-47.4395	2.59186	0.0331595		2.61901		2.81921		1.8301
91.7599	-69.6757	2.71095	0.0267268		0.38004		3.08516		0.731143
111.863	-81.8412	3.2613	0.0707794		2.51487		2.65562		2.15773
207.587	-113.897	5.57129	0.0531534		2.50274		2.51954		2.47473
-41.8974	41.261	1.38361	0.0542629		1.07247		1.63753		0.773977
-55.2922	13.5055	1.33924	0.0216207		0.904005		1.04222		0.845698
-53.1726	-31.9703	1.45985	0.016225		0.647644		0.832316		3.05471
-35.6923	-24.9336	1.02444	0.00397039		0.291346		3.07918		0.968181
-19.554	-3.27704	0.466509	0.0107554		0.339618		2.96169		0.498495
-9.05996	-1.60831	0.216508	0.0129348		0.173663		0.454408		3.036
124.666	-8.85594	2.9407	0.0450027		1.03621		1.08058		1.01954
133.892	-7.08879	3.1548	0.0244635		0.885256		0.84806		0.899168
121.423	-18.4668	2.88986	0.0830093		0.77724		0.536697		1.6419
121.973	-43.4784	3.04684	0.0579286		2.4873		2.76804		2.1535
123.017	-48.4811	3.11119	0.0651964		1.75074		0.320062		1.75534
140.245	-50.1896	3.50484	0.0901273		2.49		2.45232		2.59889
-77.4897	-25.6843	1.92083	0.015523		0.960455		0.838694		1.25745
-57.3784	-0.18756	1.35009	0.0493343		1.25155		1.15693		1.35988
-0.0811459	3.55575	0.0836865	0.00297204		2.16413		2.10832		2.22066
121.671	-6.57329	2.86703	0.0650237		0.139054		2.66954		0.696618
137.736	-12.7859	3.25477	0.105221		2.22088		2.41943		2.10544
150.276	-10.3149	3.54423	0.0518256		2.15335		2.26945		1.98635
156.312	-19.8337	3.70743	0.0542424		2.17862		2.34583		1.94324
-85.3425	-10.2201	2.02241	0.0233064		0.729005		0.624622		0.7927
-82.1375	-7.33871	1.94035	0.0336491		0.927339		0.867946		0.963839
-75.5558	-22.5142	1.85503	0.0548492		1.01111		0.922171		1.10041
193.331	18.7931	4.5704	0.0310299		2.30796		2.7658		2.07831
149.347	-7.21473	3.51814	0.146635		2.13712		2.55925		1.92282
150.821	-11.56	3.55915	0.117076		1.79549		2.29872		1.55332
-49.4639	10.1922	1.18831	0.00471733		1.05609		1.40206		0.618517
-78.1682	-30.1686	1.97148	0.0397579		0.895925		0.789727		1.02349
-84.5201	-20.3663	2.04563	0.0581822		1.00207		0.89687		1.09162
-73.5115	-17.9037	1.78024	0.00927215		1.02729		0.832276		1.13711
-83.2836	-25.813	2.05158	0.031141		0.98647		1.08581		0.734675
-86.5038	-25.4307	2.12152	0.0304255		1.55968		0.940691		2.26795
-74.9647	-55.7577	2.19829	0.00560772		3.09907		0.949341		2.95419
-139.122	-29.7462	3.34744	0.105478		0.573382		0.382133		0.751339
-124.639	-11.1167	2.94432	0.0650639		2.75325		2.71805		2.87935
-134.85	-13.8668	3.18967	0.115424		1.01229		0.86959		1.26607
-160.168	-34.4717	3.85494	0.100644		2.28851		2.85526		1.50609
-126.863	-37.1474	3.11035	0.0624475		2.18506		2.1826		2.19391
-177.68	0.853887	4.18076	0.0480699		1.1255		0.82884		1.64428
-177.813	-9.20311	4.18943	0.0894574		1.80441		1.90743		1.73881
-178.084	-15.0391	4.20513	0.0474403		2.05852		1.32498		2.2946
-177.509	-38.6403	4.2745	0.00519641		2.72288		0.0305653		2.28236
17.4741	-43.1773	1.09598	0.0160292		1.01014		0.923849		1.04439
-0.559975	-15.9941	0.376563	0.00233503		1.30801		2.07465		0.725577
30.7972	-69.5876	1.79054	0.0307627		2.87304		2.70123		0.516954
-260.366	253.132	8.54432	-0.0010553		0.772599		2.01564		0.583008
-0.977224	-0.795682	0.0296515	0.00120666		1.80717		2.14633		1.41353
9.78798	-10.8878	0.344486	0.0327754		2.24084		2.31647		2.09957
5.44737	-13.893	0.351123	0.0337993		2.46137		2.42813		0.19594
16.6096	-19.7746	0.607639	0.0457891		2.22798		2.49639		1.6823
22.3758	-33.9834	0.957375	0.0523117		0.00844473		2.71955		0.711937
20.0503	-41.336	1.08099	0.0511882		0.347489		0.240715		0.422102
22.4366	-41.6529	1.11321	0.025169		0.660454		0.0872807		1.13915
22.5701	-62.5105	1.56377	0.058922		3.01181		2.75725		0.0798656
37.0739	-82.0105	2.11767	0.0738885		2.76673		2.60271		3.00829
3.77974	-21.7444	0.519304	0.00152161		2.79582		3.02726		2.28772
15.7601	-15.4427	0.519174	0.0410103		2.11744		2.30437		1.89316
9.97715	-15.8613	0.440901	0.017597		1.80361		1.86912		1.7361
17.8346	-16.0339	0.564294	0.0268666		2.37023		2.57513		2.06246
26.0817	-28.7294	0.913	0.0450161		2.17852		2.76422		1.91166
30.4362	-36.5474	1.11909	0.0213614		3.02068		2.66285		0.177227
46.4039	-89.3942	2.3699	0.000292517		2.82195		2.85374		1.32047
31.984	-81.4332	2.05857	0.0560068		2.85498		2.64361		0.123702
43.0381	-87.5297	2.29502	0.0797773		2.74181		2.54622		3.01991
18.3535	-140.492	3.33378	0.0872524		2.84983		2.74607		3.07896
49.8238	-162.014	3.98828	0.07332		2.73314		2.70066		2.80916
83.1915	-225.53	5.65609	0.0178057		2.52704		2.61777		2.33656
4.70811	-112.531	2.65011	0.0684049		2.94819		2.75771		0.1959
18.6705	-91.2955	2.19259	0.0628788		2.79095		2.67981		2.96443
58.5571	-113.138	2.9975	0.0704628		2.81699		2.73691		2.95882
96.5882	-233.185	5.93877	0.0274226		2.57769		2.69571		2.26265
-29.2743	-83.1692	2.07461	0.0157165		2.42339		2.3958		2.59738
-36.3748	-43.8856	1.34119	0.0141703		2.27514		2.48473		2.10297
-32.1879	0.914608	0.757668	0.00254318		1.64598		1.84142		1.41468
-24.2978	-5.55384	0.586457	0.0089681		1.74487		2.04923		1.41173
-46.1563	57.1316	1.72816	0.00170396		1.60716		1.49166		1.6845
48.1587	-82.2309	2.24224	0.00293857		2.20987		2.83313		1.98736
78.8721	-105.517	3.09969	0.0494436		3.02454		0.568067		2.73237
78.7084	-118.923	3.35553	0.0308837		2.53332		2.55377		2.50961
-32.1417	-71.0677	1.83525	0.0209716		2.43017		2.41688		0.638474
-33.1884	-46.4755	1.34374	0.0128148		2.04155		2.43972		1.27697
-27.4127	-25.51	0.881087	0.0159957		1.19487		0.560978		1.86436
-24.148	-12.993	0.645213	0.0317725		1.67379		2.02393		0.924123
-23.6295	-6.34333	0.575673	0.0295167		1.36407		2.16687		1.14167
-16.0084	-0.0297106	0.376669	0.018363		0.405774		1.36157		0.0584947
91.7789	-94.0072	3.0913	0.0273439		0.699802		0.544291		0.800892
111.71	-98.0053	3.49665	0.0612146		2.92894		3.08426		2.47354
133.283	-147.788	4.68263	0.0251055		0.0542813		3.13418		0.126701
-88.5805	-1.01889	2.08439	0.0176779		0.997784		0.877268		1.12532
-55.6299	-4.70058	1.3136	0.0250002		1.26216		1.7275		1.12712
-53.4982	-19.2502	1.33779	0.0401624		1.47791		1.14117		2.19633
-24.4589	32.3582	0.954405	0.00109069		0.776804		0.800038		0.749621
-20.0442	-6.72501	0.497465	0.0188615		0.977685		2.13704		0.567892
-15.5529	-1.03585	0.366762	0.0164747		2.60341		2.02042		2.6816
-9.95013	0.452606	0.234363	0.0172133		2.70889		3.05964		2.35345
0.567225	2.47944	0.0598468	0.00170706		1.82285		1.46946		1.99523
182.562	-43.6419	4.4166	0.0140166		1.3205		1.21624		1.36489
141.722	-47.323	3.51562	0.0758975		2.41742		2.46384		2.35851
180.899	-83.0159	4.68324	0.0504652		1.71892		1.88291		1.61734
136.778	-117.87	4.24845	0.0753131		2.79997		3.06271		2.47993
-77.9577	-30.8272	1.97251	0.0396424		0.718711		0.612846		0.797786
-70.5626	-39.4646	1.90233	0.0476263		0.817023		0.727219		1.05744
-58.8	-31.7082	1.57187	0.0421245		0.270383		0.65385		2.37575
-77.5777	-10.2298	1.84116	0.0246082		1.34876		1.71544		1.02208
0.00938458	3.34827	0.0787832	0.00474391		2.26365		2.2255		2.38594
5.45066	2.74763	0.143624	0.00486154		1.37889		1.44375		1.27387
132.075	-3.59081	3.1088	0.0436016		0.612365		0.683278		0.556535
122.948	-32.4575	2.992	0.104606		1.59196		0.468562		1.77228
133.879	-47.9522	3.34607	0.0626943		2.13549		2.49898		2.03385
-83.5497	-26.9879	2.06589	0.0368016		0.798118		0.729806		0.856847
-86.2543	-2.66241	2.03048	0.0451141		0.975319		1.0109		0.941997
-72.2805	-23.9122	1.79137	0.049199		1.10648		1.07055		1.15423
3.46153	3.93055	0.123235	0.00585347		2.11346		1.9898		2.33544
186.253	-8.36289	4.38683	0.0771791		1.95858		0.903877		2.09159
155.826	-8.85704	3.67241	0.106606		2.04484		2.5214		1.93857
179.712	-8.56755	4.23332	0.043197		1.76186		0.698302		1.88163
-93.306	-51.3571	2.50603	0.0143349		0.529157		1.02633		0.458657
-86.8889	-24.8859	2.12665	0.0285083		0.603541		0.45352		0.630669
-85.2165	-29.2033	2.11957	0.0601771		0.876949		0.76681		0.931037
-80.8107	-27.8052	2.01084	0.0616233		1.01337		0.873009		1.14884
186.742	0.14791	4.39394	0.114517		2.11016		2.35578		1.75338
158.696	5.3485	3.73614	0.128121		1.70236		1.65787		1.71324
-89.6206	-35.0494	2.26425	0.0164362		2.96057		2.29243		0.495035
-103.508	-40.9406	2.61907	0.022483		0.0523823		0.726869		2.92449
-88.9025	-30.2306	2.20945	0.0656272		0.695091		0.737918		0.656867
-90.338	-17.4411	2.16485	0.055703		0.916226		0.992413		0.857074
-110.914	-52.6249	2.8886	0.0345935		2.99211		2.75003		0.179025
-94.9943	-57.7554	2.61585	0.0320961		0.101337		2.53464		0.524912
-97.8387	-54.4743	2.63486	0.0201808		2.88671		2.7083		0.073206
-111.994	-31.1542	2.73522	0.0544178		0.323295		3.02955		0.666191
-104.098	-37.7251	2.60525	0.0162991		0.336187		1.11488		0.192703
-123.483	-35.016	3.02004	0.0778496		0.711383		0.349625		0.780041
-118.338	-50.2067	3.02465	0.0767154		0.393979		2.90904		0.757011
-117.471	-50.318	3.00692	0.036226		0.18255		2.80269		0.335238
-112.477	-52.0355	2.91602	0.0476502		0.143524		2.61298		0.517363
-104.491	-40.6921	2.63846	0.0524224		0.11201		2.63903		0.609665
-163.936	67.7255	4.17353	3.97476e-05		1.97069		1.82168		2.0428
-177.789	-6.99078	4.18649	0.0293352		1.02399		0.656458		1.47504
-177.719	-29.8555	4.24021	0.0533768		0.700219		0.58852		0.828615
-125.315	-40.591	3.09941	0.0774024		0.687269		2.79295		0.935808
-123.739	-43.0466	3.08265	0.0951873		0.230838		2.98431		0.635209
-120.253	-53.1586	3.09361	0.0603128		0.187831		0.0256096		0.271607
-115.343	-59.7289	3.05625	0.0484565		0.0829999		2.7225		0.518381
-103.804	-41.0611	2.62659	0.0331487		2.31234		1.72563		2.97121
-177.741	-9.74534	4.18842	0.025542		1.43746		1.35206		1.58857
-178.563	-17.3536	4.22128	0.00527905		2.60124		0.933199		2.56633
-178.243	-38.5994	4.29117	0.00646963		2.41527		0.110908		1.91093
-163.963	-56.0866	4.07743	0.0446185		2.10036		2.31246		1.87832
-165.593	-70.8767	4.23821	0.0469721		2.77862		2.64286		3.05712
-118.198	-65.6328	3.18112	0.0167523		0.495238		0.55373		0.258799
3.32291	11.4954	0.281553	-0.00025312		0.216858		0.986534		3.0877
14.7991	-37.476	0.948053	0.0379503		0.501679		2.6215		0.936091
9.84277	-37.8823	0.920943	0.0235439		0.463291		0.424902		0.551396
9.70991	-34.9839	0.85427	0.0112025		0.586101		0.585054		0.591752
7.80054	-16.3833	0.426955	0.0355162		2.34263		2.38912		2.26803
12.7745	-19.9303	0.557008	0.0469124		2.21261		2.49946		1.6298
23.2427	-27.0057	0.838365	0.0535556		2.35969		2.56635		1.57269
21.2643	-30.484	0.874537	0.0567811		2.48498		2.58032		1.08197
19.4266	-40.5882	1.05877	0.0519822		0.0654861		3.06341		0.192928
6.94249	-42.4752	1.01268	0.0521078		0.637318		0.297933		0.903518
9.02518	-59.3175	1.41177	0.0357855		0.525526		0.57313		0.480768
30.669	-211.313	5.02416	0.0410703		2.64399		2.56988		2.86776
11.4594	-17.0829	0.484012	0.0417388		2.17741		2.27443		2.04525
7.1828	-14.3549	0.377686	0.030138		2.45096		2.80009		2.13375
7.24272	-25.441	0.622397	0.0315158		0.0809007		2.80328		0.684442
19.6483	-30.2324	0.848382	0.0386675		1.46151		2.81853		1.34615
4.0661	-61.6458	1.45364	0.0236179		0.44911		0.389807		0.486304
21.5775	-83.15	2.02127	0.0533257		2.84032		2.77254		2.91621
-2.90492	-240.202	5.65224	0.052967		2.717		2.6042		2.95725
38.5071	-196.584	4.71342	0.0676784		2.78538		2.67022		3.11106
122.067	-308.623	7.80909	0.0220962		2.71226		2.66744		0.338166
12.2688	-117.448	2.77851	0.0523815		2.99505		2.69873		0.373325
70.7528	-226.021	5.57262	0.0468945		2.83998		2.69137		0.076412
73.1125	-212.116	5.27912	0.0409018		2.75332		2.67475		0.291139
-54.6457	-68.1435	2.05525	0.00752515		1.75129		1.76205		1.67904
-30.2011	-16.0026	0.804207	0.0100009		1.66002		2.06027		1.37137
-27.6318	-29.8652	0.957346	0.0073643		2.06211		1.24132		2.7653
-14.884	-6.42559	0.381452	0.00208106		0.844811		0.731487		1.08628
101.454	-161.022	4.47807	0.0243073		0.000189044		3.0829		0.106899
128.214	-165.349	4.92318	0.0349013		2.92634		2.70934		0.179473
101.085	-217.782	5.64937	0.0337025		2.6735		2.65098		2.7538
-31.5676	-81.4863	2.05617	0.0185966		2.78171		2.48944		0.629146
-33.0401	-78.5403	2.00487	0.00973493		2.56825		3.0406		2.40092
-31.1552	-35.6292	1.11364	0.0136195		0.605075		2.99478		0.876795
-28.3706	-20.7171	0.826577	0.0251494		2.08093		1.9768		2.16103
-27.6548	-26.4341	0.90015	0.0166263		2.74483		0.163902		2.37225
-9.32078	-1.9889	0.22425	0.0208708		0.66086		0.33836		0.847309
-10.294	-2.80021	0.251013	0.0262704		0.397877		0.173825		0.629011
183.555	-77.0054	4.68362	0.0228641		1.84363		1.92998		1.71702
153.671	-126.194	4.67872	0.0654547		2.68539		3.10689		2.50905
135.54	-142.109	4.62077	0.0801512		2.67872		2.75754		2.6297
108.924	-186.967	5.09135	0.0412142		2.74726		2.69793		2.8346
-66.8268	-114.971	3.12899	0.021915		2.84159		2.6996		0.998033
-34.334	-77.025	1.98425	0.0259278		2.7567		2.39843		0.718514
-67.6608	-54.5167	2.04449	0.0100271		0.969315		1.15379		0.404189
-52.3658	-56.7692	1.81724	0.0130639		2.50085		2.64627		2.30617
-25.8305	-42.8117	1.17648	0.0101777		2.8489		2.86179		1.3831
-16.0343	-12.5315	0.478831	0.0211879		2.66754		2.35889		3.11044
-16.0908	-14.182	0.504673	0.0196232		0.00438933		2.44674		0.479653
-10.9284	-2.03977	0.261581	0.0273349		3.01061		3.03344		2.91926
-1.39803	0.816701	0.0380964	0.0127896		2.27581		2.56209		2.10861
3.44989	3.81087	0.120952	6.81521e-06		1.64664		1.47449		2.34109
199.316	-68.8138	4.96142	0.0532057		2.59911		2.45402		0.355013
181.166	-91.0712	4.77103	0.0671853		2.07491		2.18641		1.98048
132.171	-117.816	4.16609	0.0340698		2.26772		2.16456		2.34321
-32.6378	-97.1713	2.41191	0.0561216		0.220088		3.01137		0.709987
-36.6838	-85.2762	2.18428	0.0523586		0.196771		3.02572		0.524445
-54.5891	-74.4089	2.17143	0.0335211		0.271352		2.8009		0.509176
-67.197	-45.3417	1.90738	0.0474675		0.433334		0.558864		2.8856
-67.3079	-54.33	2.03527	0.0466627		0.468648		0.616247		0.170964
-63.0542	-43.0324	1.79621	0.0319525		0.908098		0.733351		2.2431
-45.8161	-31.9198	1.31386	0.0136974		1.85762		2.30583		1.34362
3.45635	0.570063	0.0824246	0.00725824		2.39388		2.30894		0.0140241
5.29412	3.97047	0.155708	0.00676912		1.22689		1.39026		0.948862
197.008	-53.1347	4.80112	0.05918		2.86412		0.152708		1.93806
180.026	-60.0418	4.46528	0.078994		2.16391		2.36617		1.09262
-42.801	-105.692	2.68304	0.0605733		0.308648		0.123634		0.875539
-46.7065	-105.036	2.70476	0.0356064		0.0131009		2.95048		0.701139
-49.4899	-112.369	2.88906	0.0340134		3.07244		2.95303		0.883118
-66.4343	-69.2866	2.2586	0.0441745		0.289013		0.204494		0.368528
-61.5748	-64.1155	2.09164	0.0570107		0.302048		0.423468		0.0455299
-71.3798	-62.2625	2.22868	0.0635338		0.3127		0.596926		2.99537
-76.005	-41.7111	2.03996	0.050244		0.629886		0.731394		0.530781
-75.2552	-33.1323	1.93473	0.0496324		0.822986		0.771948		0.844984
7.028	1.75127	0.170421	0.00610999		1.33192		1.52296		1.01811
196.583	-18.9053	4.64683	0.0888058		1.91062		0.471203		1.94124
169.427	-28.7964	4.04368	0.0885253		1.3899		0.666405		1.56823
179.484	-23.9183	4.26048	0.00441474		1.44437		1.20475		1.71626
-24.4396	-115.635	2.78094	0.0700035		0.149822		2.99005		0.471413
-69.9167	49.4846	2.01545	0.0228181		0.782755		0.903827		0.665427
-82.8728	-38.9666	2.15475	0.0247331		0.489459		0.275451		0.707798
-71.8827	-60.6984	2.21369	0.0477757		0.152494		0.241978		0.0300354
-88.9368	-74.9574	2.73674	0.0675539		0.340947		0.433545		0.235711
-86.0003	-51.0026	2.35263	0.0630493		0.36368		0.629062		3.07119
-83.7413	-40.2816	2.18649	0.0490575		0.679052		0.647441		0.743425
-83.304	-34.9696	2.12579	0.0523833		0.956655		1.0808		0.919513
-74.406	-34.1573	1.92639	0.0104579		1.73951		1.45359		2.0328
210.066	-18.7139	4.96231	0.0297128		0.741417		0.532762		1.22692
176.776	-8.84009	4.16463	0.123053		1.8832		3.09715		1.8281
181.671	-10.537	4.2818	0.0340986		1.35251		1.40283		1.30622
-17.0934	-139.612	3.30952	0.0382674		2.72635		2.72366		2.73033
-38.2885	-133.056	3.25777	0.0598467		0.237096		3.09809		0.397905
-54.5188	-104.765	2.77886	0.0273128		0.27059		0.051745		0.502511
-84.8395	0.640583	1.99628	0.0309466		0.916171		0.80036		0.972146
-87.5017	-43.845	2.30287	0.0347952		0.185946		0.182756		0.18852
-88.7344	-81.7526	2.83891	0.0705349		0.241954		0.209495		0.268968
-102.507	-39.9845	2.58893	0.0507906		0.228591		2.96333		0.419948
-107.739	-42.3763	2.72408	0.0370446		3.06348		2.14397		0.459588
-87.7401	-35.9317	2.23088	0.0631354		0.447867		0.874804		3.09294
189.184	16.3168	4.46792	0.00458025		2.8105		2.70041		3.05125
-37.5514	-151.99	3.68378	0.00645069		0.0567326		2.41803		0.322505
-75.0493	-198.068	4.98375	0.00260036		1.69644		2.27276		1.56631
-82.6205	-96.8949	2.99617	0.0236894		0.0296553		0.578151		2.40092
-111.948	-48.5219	2.87085	0.0224508		0.392527		0.537049		2.76457
-108.745	-65.7778	2.99038	0.0298158		0.340395		0.495309		3.03232
-84.7992	-97.9143	3.04777	0.0667146		3.13518		0.109527		3.03598
-86.9644	-78.297	2.75337	0.0717259		0.245788		3.06209		0.484153
-107.933	-51.5747	2.81465	0.0620247		0.383073		2.90863		0.718798
-113.898	-29.8349	2.77037	0.0559008		0.806212		2.13503		0.684469
-127.188	-145.573	4.54844	0.000976273		1.77578		1.8716		1.73759
-102.514	-87.0617	3.16458	0.0918552		0.184375		0.0533004		0.309669
-97.8636	-66.1009	2.77872	0.0686818		0.113782		2.95599		0.582656
-109.408	-35.5827	2.70704	0.0571667		3.12273		2.63117		0.625776
-239.893	-62.7941	5.83471	0.00311424		1.40842		1.29861		1.76642
-164.216	-57.0032	4.09007	0.00261584		1.4313		1.37316		1.48142
-170.173	-47.0812	4.15449	0.0409059		0.85426		2.42474		0.854213
-160.11	-51.51	3.95746	0.0843428		0.624515		0.351338		0.917215
-124.413	-72.194	3.38451	0.101218		0.225558		3.11181		0.49324
-102.319	-72.6626	2.95282	0.0747841		0.293575		3.13368		0.530221
-114.714	-20.8617	2.74342	0.0424288		1.22577		1.0887		1.40905
-357	-3.12099e-05	8.4	0.00165081		1.38522		1.51171		1.24948
-166.347	-91.2614	4.46439	0.00607522		1.82973		1.96416		1.54311
-164.775	-59.9265	4.1255	0.0731485		2.31407		2.75755		1.35527
-157.236	-69.166	4.04179	0.089059		0.403108		0.164622		0.701964
-120.901	-65.9429	3.24036	0.0715389		0.567636		0.20451		0.710315
-8.16818	6.84115	0.250696	-0.000223914		1.10962		2.46165		1.05017
-234.748	-74.5792	5.79554	-2.94041e-05		1.62131		1.56252		3.10822
4.46544	3.41339	0.13225	4.42116e-05		1.40649		0.423512		1.63735
-0.122455	-34.5264	0.812391	0.0160443		2.91205		2.74621		0.908087
2.30023	-40.8613	0.962965	0.020887		0.0859359		2.77768		0.897706
20.034	-55.3689	1.38546	0.0191937		0.592431		2.52787		0.65791
14.227	-23.3735	0.643832	0.0364052		2.06874		2.34124		1.50648
11.2214	-25.0778	0.646446	0.0478686		2.3324		2.41704		1.50757
14.2984	-28.7097	0.754664	0.0554778		2.54502		2.54187		0.888076
9.85692	-32.4225	0.797357	0.0538321		0.128863		2.9236		0.795765
8.61196	-39.4208	0.949425	0.0463682		0.101862		2.90085		0.424206
0.651445	-56.9524	1.34014	0.0482094		0.408014		0.316153		0.487989
25.2377	-88.2535	2.15979	0.0157985		2.84744		2.8095		2.8786
117.224	-314.822	7.90444	0.00962704		2.8535		2.90946		2.82057
3.10645	-18.0279	0.430437	0.0319735		2.3437		2.60279		1.88388
0.917679	-20.685	0.487185	0.0325105		2.55875		2.62968		2.21826
9.21252	-246.236	5.79784	0.0417997		2.92178		2.71472		0.246431
19.4004	-221.234	5.22547	0.059366		2.91961		2.74719		0.288316
117.8	-306.624	7.7288	0.0187671		2.81108		2.85232		2.70575
96.6512	-227.987	5.82654	0.0518425		3.12331		2.86819		0.448512
85.0429	-215.942	5.46081	0.0431586		2.99992		2.90505		0.0706451
139.722	-139.548	4.64644	0.0637949		2.5631		2.66198		2.4518
127.651	-140.35	4.46395	0.0879436		3.05595		0.0760246		2.9066
107.705	-157.148	4.48271	0.059185		2.80477		2.73595		2.93958
77.0335	-186.286	4.74318	0.0402921		2.70277		2.76027		2.61157
-136.48	-284.525	7.42505	0.00268514		1.88595		0.817626		2.07869
-29.3244	-70.7749	1.80258	0.0214735		0.000408562		2.65137		0.423039
-20.332	-56.726	1.41787	0.0242292		2.97751		2.82189		3.09697
-18.5727	-41.2295	1.06399	0.0309438		0.0645219		3.03636		0.369211
-11.8973	-34.9313	0.868276	0.0177176		0.0696749		3.12742		0.176589
-7.485	-15.9944	0.415509	0.0143717		1.5627		2.14456		0.893603
-8.94367	-6.60157	0.261558	0.024807		2.71411		2.68124		0.642298
-8.11751	-4.30844	0.216236	0.0127518		2.97661		2.81826		0.758099
184.165	-75.1211	4.67993	0.0412416		1.9638		2.08732		1.62709
149.56	-117.899	4.48099	0.0911105		2.68369		2.82781		2.54818
252.437	-252.437	8.4	0.0169274		2.39992		2.37825		2.44165
35.7303	-107.147	2.6576	0.000495921		1.62164		2.2971		1.04315
0.000742573	-86.396	2.03285	0.021722		0.353311		2.89813		0.810923
-34.0886	-88.2162	2.22526	0.0123697		2.59096		2.32093		0.0181577
-48.0804	-64.3812	1.89067	0.0100302		0.557839		0.809431		0.187512
-13.6508	-40.3154	1.0015	0.0303115		3.06673		0.0267925		2.99145
-8.59932	-26.4354	0.654092	0.0607776		3.13828		2.69382		0.292567
-7.0898	-24.8829	0.608781	0.0362653		2.89243		2.59743		3.11072
-17.6801	-19.5229	0.619736	0.0130536		1.72151		2.09155		0.88523
-5.70134	-9.16818	0.254031	0.0311695		2.72723		2.50691		0.489993
0.824274	-1.56793	0.0416799	0.00805403		2.29339		2.74179		2.02685
186.978	-75.507	4.74468	0.0491974		1.45183		1.71256		1.01578
178.733	-77.6278	4.58501	0.0786297		2.04173		1.90387		2.22918
164.177	-74.3944	4.24109	0.0422371		2.0657		2.10744		1.96854
-137.987	-360.933	9.09202	0.00189959		2.81044		2.61715		0.590538
8.53596	-93.2983	2.20442	0.0427576		3.10324		3.02954		1.24768
-26.9367	-96.3684	2.35441	0.0259094		0.184508		2.94299		0.666743
-50.5129	-88.3743	2.3951	0.0239105		0.449204		3.03492		0.66035
-13.6554	-19.8023	0.565981	0.0126237		2.64174		2.31279		2.88651
-7.5257	-21.0767	0.526587	0.0377302		2.81076		2.47771		0.145272
-4.85445	-13.1656	0.330166	0.0455912		0.670853		2.09257		0.634157
2.11993	-4.20434	0.11079	0.0134236		3.13808		2.96961		0.198644
1.15925	0.771023	0.0327587	0.00767639		2.36917		2.39463		2.21535
2.4971	5.02724	0.132077	0.00328067		2.02694		1.84042		2.17176
-32.6573	151.912	3.65607	-0.000484681		1.1292		1.09532		2.5955
185.482	-56.7141	4.56374	0.0565582		1.7458		1.6622		1.76085
174.717	-60.5237	4.35066	0.0869117		1.75201		1.92846		1.59656
170.506	-65.226	4.29545	0.00467723		1.67991		1.84421		1.60288
9.43235	-99.8681	2.3603	0.0565659		3.05136		0.000532495		2.37217
-10.2553	-165.406	3.89939	0.0239396		2.91171		2.77076		0.084294
-59.2465	-191.392	4.71416	0.0124727		2.92062		0.0789682		1.97529
1.94784	-10.3802	0.248503	0.0317384		2.9408		2.86795		3.12152
4.72373	-7.41762	0.206918	0.033109		2.61926		2.56069		3.0043
1.44026	0.0440535	0.0339042	-9.2144e-05		1.74473		1.98233		0.917502
2.45526	1.82475	0.0719785	-6.43206e-05		1.43145		1.84105		1.02428
2.30315	5.87919	0.14857	0.00092483		0.945152		0.57883		1.80507
144.058	-130.719	4.57707	-0.000634101		1.74783		1.11388		1.87882
171.326	-36.5267	4.12179	0.102317		1.74189		1.71386		1.74417
169.346	-60.2788	4.22952	0.0140383		1.39764		1.43856		1.36564
1.33364	-136.341	3.20817	0.110378		3.11393		3.05728		0.0584113
16.9873	-127.871	3.03516	0.0599125		2.95346		2.91058		3.01627
-26.1414	-214.735	5.08989	0.0226667		0.053342		0.173828		2.69062
-70.5923	-95.2972	2.79048	0.0407647		0.445949		0.425757		0.471316
-69.108	-97.3306	2.8087	0.0237624		0.364287		0.424883		0.310521
2.82853	-9.3749	0.230407	0.0134544		2.69033		2.62151		2.95235
3.33135	-14.0284	0.339258	0.0344484		2.62282		2.38346		0.561184
179.192	-0.934236	4.21634	0.0159352		1.68474		1.59166		1.71118
-10.3912	-201.15	4.73925	0.0648602		2.99103		2.94315		3.04011
-4.43934	-201.958	4.75311	0.0629155		0.189164		3.12428		0.330354
-9.97386	-216.891	5.1087	0.0556741		2.91131		2.71232		0.0888539
-78.6179	-95.1079	2.90341	0.0390704		0.613013		0.489232		0.883383
-81.4193	-92.9058	2.90668	0.0306369		0.292456		0.138221		1.01634
-101.497	-62.1749	2.80062	0.0298428		0.62395		0.660671		0.578409
-16.0604	-210.672	4.97136	0.0280079		2.71007		2.7523		2.21971
-61.183	-207.19	5.08317	0.0343766		0.125041		0.0938557		0.172525
-96.1756	-183.907	4.88323	0.0528505		3.10947		2.96999		0.853545
-129.693	-154.238	4.74162	0.0304874		0.88012		2.4161		0.873428
-88.0834	-95.4265	3.05565	0.0544894		0.574729		0.0124145		0.744583
-80.4667	-92.3751	2.88253	0.0392191		0.152223		2.78091		0.791446
-78.6609	-194.882	4.9449	0.0205659		2.68933		2.24064		0.491728
-73.8201	-171.933	4.40261	0.0210264		0.469931		0.558553		0.0180491
-126.709	-139.688	4.43751	0.0255584		1.26889		0.872687		1.49263
-126.039	-135.917	4.36147	0.0342638		2.26931		2.45061		2.17501
-129.954	-145.763	4.59486	0.0182225		1.86006		1.03983		2.08979
-125.402	-132.826	4.29812	0.032591		0.563783		0.638578		0.33409
-98.8166	-82.5155	3.02913	0.0393403		0.569289		2.73238		0.733803
-125.815	-128.178	4.22606	0.00338936		1.19627		0.996227		1.24936
-164.218	-68.1177	4.18319	0.0267792		1.51444		1.43556		1.58035
-164.409	-67.9534	4.18586	0.041176		1.66528		1.51026		1.86646
-122.89	-89.106	3.57165	0.0677171		0.666132		0.603959		0.747689
-95.7034	-84.4776	3.00363	0.0626357		0.724173		3.04062		0.791089
-164.83	-76.2663	4.27339	0.00237737		1.17893		1.23419		1.12761
-164.994	-71.3879	4.23002	0.0183703		1.44345		1.53691		1.3191
-164.327	-64.6444	4.15493	0.0704687		0.826892		0.663943		1.26468
-148.073	-71.0465	3.86435	0.10781		0.494883		0.558747		0.381144
-163.465	-69.2147	4.17682	0.0603242		0.638583		0.568007		0.740622
-163.922	-78.8732	4.28024	0.00511913		2.24962		0.672904		2.24644
-165.529	-117.118	4.7711	0.000981005		2.16162		2.32559		1.00217
-233.947	-80.1397	5.81865	-0.000571648		0.206007		0.110688		0.23619
50.6794	-33.5088	1.42954	0.0212928		0.662389		1.20637		0.619311
17.3654	-242.102	5.71116	0.02818		2.87472		2.66985		0.0896125
22.886	-344.658	8.12746	0.01887		2.66368		2.67928		2.61102
100.475	-343.269	8.41581	0.00548415		2.36136		2.49157		2.12303
119.627	-214.593	5.7808	0.0305308		2.63794		2.51659		2.94296
123.826	-311.528	7.88788	0.00698522		2.39183		2.51351		2.22648
207.525	-169.16	6.29963	0.0843971		2.68119		2.56788		2.74967
151.771	-164.109	5.25956	0.0812373		2.63042		2.46619		2.78897
252.437	-252.437	8.4	0.0338957		2.63812		2.76695		2.47154
92.9324	-209.684	5.3966	0.0349194		2.80189		2.76828		2.85907
-1.66883	-81.0077	1.90647	0.0150934		0.906019		2.0806		0.709418
0.733476	-62.3688	1.4676	0.0164373		2.84265		2.4802		0.232589
-1.14479	-57.1418	1.34478	0.0301901		2.53096		2.31391		3.11313
-2.96361	-38.4991	0.908541	0.0476446		2.76989		2.83692		1.85384
-8.99846	-29.0844	0.716344	0.0415318		2.99899		2.77629		0.163348
167.68	-88.4632	4.46082	0.0628427		2.35773		1.93455		2.58868
150.607	-128.696	4.66127	0.0840151		2.64032		2.5198		2.91323
152.692	-160.815	5.21782	0.0471854		2.60583		2.54916		2.73244
115.025	-145.61	4.36616	0.00162473		2.81421		2.58699		0.157878
-25.8888	-189.099	4.49089	-0.000181223		1.94515		0.603166		2.07266
-1.47812	-89.2859	2.10113	0.0300008		0.0703662		3.05274		0.313697
-25.8687	-81.6084	2.01436	0.00606231		0.010728		2.82952		0.501866
-4.69911	-54.6223	1.28998	0.00755599		2.59414		3.00442		1.98846
-12.6877	-40.4685	0.997901	0.0385331		3.0103		2.92085		0.240258
-7.72681	-26.1183	0.640876	0.0759419		3.01141		2.71551		0.212454
-4.63113	-23.3877	0.560985	0.0662934		2.79026		2.51142		0.333203
-0.524983	-16.814	0.395817	0.0630165		0.70687		2.20508		0.676231
-1.04855	-16.5708	0.39068	0.040521		0.121923		2.25933		0.387787
167.445	-67.2544	4.24581	0.054776		1.88382		1.9209		1.83808
165.769	-70.5261	4.23878	0.0261985		2.17946		2.21716		2.0824
124.985	-119.58	4.07001	0.0032602		2.22172		2.33239		2.06348
20.1353	-298.166	7.03165	0.0045477		2.57202		2.44375		3.06754
11.7053	-78.7174	1.87254	0.0529698		0.00841122		2.88108		0.302973
4.51103	-63.8473	1.50604	0.00313464		1.8596		2.48044		1.56624
-7.24244	-29.1505	0.706747	0.0276967		2.83398		2.73949		3.08587
-6.42723	-28.5993	0.689708	0.0240848		2.93315		2.75603		0.357351
1.41554	-15.2496	0.360356	0.0743392		2.82653		2.47709		0.531474
6.15996	-12.1605	0.320745	0.0407345		2.57406		2.48024		2.78464
132.444	123.185	4.25589	-0.000880711		1.33368		1.18723		1.52574
0.482108	2.08511	0.0503558	-0.000995108		0.14486		0.391384		3.08534
168.669	-65.7581	4.25963	0.0475184		1.67059		1.79235		1.55878
167.207	-67.1313	4.23952	0.0193826		1.78467		1.86744		1.68757
176.992	-57.5681	4.37926	0.00173586		2.04897		1.75578		2.78003
4.98632	-90.0676	2.12248	0.086169		3.02459		3.05115		2.98758
21.9128	-114.032	2.73219	0.0457429		3.131		3.02511		0.140721
3.78498	-15.0216	0.364497	0.0627477		2.52379		2.50573		2.55554
3.73389	-8.70239	0.222814	0.0417805		2.76571		2.72106		3.10016
1.57052	2.14857	0.0626205	-0.000244035		0.291766		0.406995		2.311
171.845	141.775	5.24188	-0.00111162		1.79645		1.70367		1.89158
0.502604	3.72137	0.0883567	-0.0012133		1.75019		1.64877		1.79107
173.505	-57.0836	4.29774	0.0214		1.37536		1.45025		1.33477
170.265	-51.8197	4.18767	0.000515609		1.63214		1.71976		1.47925
4.98459	-150.229	3.53674	0.122025		2.98289		2.89765		3.11963
-4.87403	-139.073	3.27431	0.0980234		3.08046		2.9544		0.166447
-1.799	-19.5563	0.462091	0.0319289		3.07742		2.52407		0.341155
-3.16017	-190.72	4.48814	0.0582224		0.334735		0.474813		0.273851
8.58312	-187.728	4.42175	0.0989728		0.146342		0.0754882		0.204926
-6.2331	-153.951	3.62535	0.104017		3.07828		2.9369		0.142994
-23.8157	-191.718	4.54569	0.0441192		2.9054		0.157191		2.62217
-72.4715	-168.13	4.30787	0.00390483		0.596672		0.747359		0.286169
-68.9709	-168.978	4.2944	0.0241517		2.99028		3.0477		2.92295
-68.6864	-167.568	4.26116	0.0574537		0.238925		0.0702818		0.396352
-126.48	-132.073	4.30275	0.031964		3.01784		0.507125		2.48501
-124.921	-147.576	4.54941	0.0437948		0.583053		0.965621		0.0701734
-127.613	-147.598	4.59097	0.0168359		1.03345		0.124109		1.07014
-166.911	-115.566	4.7768	0.00536444		0.42635		0.345356		0.481662
-101.179	-224.418	5.79227	0.0271738		0.275224		0.545051		0.092309
-126.45	-139.934	4.43773	0.0552903		1.28968		0.949856		1.43099
-176.705	-131.403	5.18137	0.0560672		0.848997		0.616877		1.655
-133.613	-133.464	4.44358	0.046047		2.54473		0.286668		2.35281
-145.47	-133.999	4.65366	0.0241051		0.119222		0.152412		3.00294
38.2076	178.469	4.29441	-0.000765753		1.92769		0.991152		2.21709
-127.62	-150.416	4.64143	0.00557811		0.653263		1.82392		0.481314
-164.143	-68.0306	4.18076	0.0200549		1.22705		1.10347		1.43277
-163.7	-70.9953	4.1984	0.0803984		0.983461		0.801246		1.05443
-164.678	-78.36	4.29109	0.0934597		0.665838		0.558306		0.854838
-162.23	-123.922	4.80341	0.00342707		2.27618		0.667189		2.25205
-164.609	-79.1257	4.29738	0.00227271		1.56677		1.69589		1.47257
-329.825	-136.618	8.4	0.00396577		2.66083		2.2549		0.217709
-166.675	-127.959	4.94421	0.0122491		2.73319		2.78147		1.80657
16.7918	-232.511	5.48509	0.0137917		2.96669		2.92388		3.04083
13.9433	-234.561	5.52883	0.0120741		3.07151		3.01849		0.0428465
-0.0249454	-191.645	4.5093	0.00147322		3.11942		3.07161		0.0101565
75.7479	-166.88	4.31216	0.0208452		2.8017		2.76707		2.85031
65.9325	-172.323	4.34131	0.00854616		2.84338		2.90987		2.77951
37.0286	-78.4019	2.04015	0.0194498		2.83847		2.66615		0.00843769
21.6693	-59.2236	1.48384	0.0204532		2.60728		2.5684		2.68557
175.549	-179.929	5.91483	0.0909062		2.68373		2.52573		2.84926
178.454	-178.462	5.9383	0.0511961		2.98722		2.93063		3.0308
67.4164	-168.695	4.27451	0.0169741		2.82182		2.79061		2.87251
27.2229	-82.9992	2.05528	0.0206365		2.521		2.71834		2.37458
19.6862	-64.0171	1.5759	0.0334753		2.79941		2.62267		3.05524
18.9007	-52.364	1.3099	0.0308318		2.44564		2.30486		2.72029
7.46074	-43.8278	1.04608	0.0386444		2.1053		2.7074		1.6086
5.25235	-47.6366	1.12765	0.0210899		2.28062		2.89548		1.78979
12.0135	-45.2938	1.10259	0.0196616		2.38712		2.73937		1.82245
121.435	-124.963	4.09994	0.0300036		2.33648		2.30737		2.36973
169.534	-185.853	5.91908	0.0562287		2.50103		2.49851		2.506
173.057	-186.664	5.98926	0.0166699		2.65721		2.65125		2.66718
100.387	-223.65	5.76815	0.0254611		2.67481		2.60847		2.79755
-57.889	-435.626	10.3401	0.000161474		1.03158		0.9459		1.06159
13.1315	-74.19	1.77278	0.0397799		3.00179		2.87359		0.0937579
18.2989	-87.8901	2.11235	0.00405581		3.09645		2.98524		0.0615131
11.3586	-43.2056	1.05115	0.0250255		2.58463		2.52047		0.54162
-1.28377	-32.5204	0.765781	0.0464961		3.00492		2.86815		0.466784
3.79001	-24.73	0.588676	0.0630183		2.59773		2.63702		2.43121
7.66684	-26.41	0.647068	0.0581032		2.49377		2.41526		2.70707
168.158	-69.8332	4.28427	0.0244722		1.90333		1.84914		1.96079
163.129	-79.9553	4.27458	0.0201778		1.94297		2.06173		1.77975
134.1	-141.967	4.59501	0.000614994		2.43414		2.45509		2.39777
-0.536696	-37.0094	0.870901	0.0189709		2.48642		2.93288		1.88594
2.11409	-199.81	4.70168	0.061514		0.0271207		2.84736		0.30762
-0.86646	-187.774	4.41826	0.0297779		0.00102835		3.08871		0.0310952
3.62543	-185.63	4.3686	0.042853		0.080312		2.85945		0.354954
168.969	68.9834	4.2943	-1.70821e-05		3.0017		0.188402		2.59697
-6.24658	-193.288	4.55033	0.0279743		0.442128		0.270973		0.638939
-68.5149	-168.684	4.28394	0.046698		0.0412286		0.0272501		0.0529655
-64.6073	-168.888	4.25469	0.0472138		0.432372		0.353817		0.481232
-64.1823	-169.247	4.25902	0.0138547		0.406084		0.0168669		0.55426
-125.038	-130.894	4.25927	0.0221169		0.197973		0.0891643		0.473367
-177.795	-152.148	5.50609	0.0698358		0.120393		0.141077		0.0992365
-252.437	-252.437	8.4	0.0204657		0.800139		0.398392		0.840826
-252.437	-252.437	8.4	0.0167872		0.760303		2.84596		0.777475
-135.926	-147.275	4.71562	0.0124248		1.30988		2.47672		1.16603
-178.461	-178.456	5.93833	0.0330543		0.391866		0.406031		0.316616
-176.658	-118.829	5.00953	0.0658693		0.766227		0.433146		0.96715
-163.551	-73.1973	4.21608	0.070659		0.661787		0.68941		0.645117
-150.273	-136.186	4.77182	0.0210202		0.564932		0.512482		1.45302
-128.003	-142.473	4.50656	0.000140798		2.73538		0.348927		2.58398
-329.825	-136.618	8.4	0.00529534		0.68081		2.46479		0.75723
0.653537	-191.74	4.51155	0.000989023		3.06747		3.06644		3.06888
142.904	125.232	4.47088	-0.00137948		0.699062		0.166011		0.955893
-96.536	233.056	5.93549	-0.000229814		0.207209		2.68789		0.354176
-125.938	133.141	4.31218	-0.000365235		0.943666		2.55747		0.949835
142.315	123.066	4.42695	0.000223551		1.05423		1.08912		0.96571
-126.358	-131.936	4.29845	0.000742737		0.0575385		2.98741		0.265013
178.459	-178.459	5.93833	0.00331352		2.57893		2.5591		2.61935
11.9463	-229.346	5.4037	0.0086265		2.88681		2.79593		3.08691
14.9565	-188.312	4.44483	0.0168152		3.1203		3.07371		0.0374068
169.048	-68.2884	4.28988	7.10342e-05		3.02736		2.92858		3.09947
-1.9689	-190.793	4.48949	0.00525846		0.352298		0.202458		0.526081
133.209	128.532	4.3555	-0.000533231		0.031167		3.10921		1.4004
-1.82808	-192.317	4.52532	0.00146831		0.00126232		3.1075		1.02207
-6.73454	-179.68	4.23074	0.00883774		0.262087		3.11159		0.56722
329.825	136.618	8.4	-9.87701e-05		2.35087		2.67972		2.1019
138.458	125.566	4.39801	7.76179e-06		3.13164		0.176524		2.80472
167.629	71.64	4.28932	0.000488202		0.581097		0.643503		0.467969
135.933	131.093	4.44346	-0.000977119		0.500247		0.256037		0.863188
-177.904	-141.945	5.35511	0.0759478		0.727012		0.354195		0.819523
-174.068	-141.959	5.28506	0.0681025		0.704027		0.347808		0.798388
-163.983	-75.7337	4.25003	0.0186274		0.805853		1.18085		0.730864
-71.4763	-167.675	4.2888	0.000483684		0.649991		2.9869		1.07078
-231.769	240.901	7.86567	3.48336e-05		0.701853		0.499391		0.92331
10.5889	-370.906	8.73075	0.00162215		2.72066		2.75105		2.69387
-82.6624	162.142	4.28229	-0.000839833		2.20583		2.13621		2.22235
228.578	178.614	6.82559	0.000720992		0.439203		3.06465		0.815862
0.182897	5.53728	0.13036	-0.00132956		1.78297		1.18686		2.16231
61.2749	-170.368	4.26005	-0.00107854		3.13262		0.260283		3.09047
246.749	249.388	8.25475	0.000842119		0.919803		3.12577		1.11401
66.3356	-172.847	4.35621	0.000207779		0.318871		0.134882		0.50159
242.305	129.758	6.46732	0.00019386		2.3593		2.50009		2.3011
13.5133	0.0219414	0.31796	-9.25362e-05		0.266906		0.728089		2.67995
2.42856	2.29768	0.0786644	-0.000220635		1.23905		1.23299		2.80123
-127.31	-128.703	4.25956	0.0114239		0.501436		0.385685		0.621081
-178.45	-182.271	6.00194	0.0742009		0.549599		0.293044		0.739328
-178.461	-178.463	5.93844	0.0645806		0.671212		0.374147		0.792995
-178.392	-177.53	5.92178	0.0324435		1.00871		1.19028		0.424175
64.339	162.953	4.12222	0.0207598		2.73585		2.76583		2.50378
32.2797	177.744	4.25061	0.00374854		2.95805		0.260757		2.50007
37.1327	75.369	1.97694	0.0186922		2.71972		0.131253		2.23195
50.5858	105.688	2.75694	0.0604853		0.420695		0.290706		0.501366
46.4217	109.506	2.79856	0.0902784		0.21027		0.122693		0.307654
51.0511	-101.797	2.67955	-0.000456189		2.47381		2.49405		2.3415
46.3211	118.668	2.99737	0.0925123		2.98291		0.359815		2.79278
95.3736	137.606	3.93944	0.0143443		0.105082		3.05261		0.99318
3.86157	-9.00462	0.230534	-0.000701361		1.64349		2.16286		1.5251
90.5962	166.657	4.46328	0.00736805		0.674799		0.693652		2.29379
63.1049	120.538	3.20135	0.014002		2.43647		2.4291		2.44048
86.1959	87.3783	2.88796	0.0044933		2.89899		0.248537		2.45365
29.166	178.483	4.2553	-0.000101403		2.43703		2.98583		2.22718
64.3631	116.812	3.13812	0.00147443		2.29228		2.43353		2.11587
62.915	117.98	3.14604	0.0508891		0.309292		0.552653		0.141059
57.1652	178.024	4.39947	0.00357572		2.63188		2.91908		2.54341
37.2691	71.2376	1.89171	0.00976204		0.343881		0.527136		0.0493875
27.4767	77.8032	1.94147	0.00830782		3.09248		0.201318		2.95371
22.1134	78.5815	1.92079	0.00752306		2.55774		2.88806		2.31054
60.6286	109.703	2.94921	0.0373211		0.314948		0.434618		0.137421
33.8833	90.8683	2.28188	0.0119662		2.43767		2.99505		2.10554
52.9623	73.7717	2.13681	0.00454613		1.14284e-05		2.85019		0.772166
63.0863	108.903	2.96131	0.0249025		2.46077		2.31303		2.64797
44.2393	115.264	2.90499	0.00128242		2.82475		0.264106		2.25576
59.348	113.923	3.02248	0.0482084		1.18045		2.73802		1.17516
69.761	72.5136	2.36758	0.00654142		0.857754		2.47464		0.88599
75.9738	160.494	4.17808	0.0723313		3.12384		0.191943		2.74663
47.5431	114.779	2.9232	0.0337173		1.04382		1.02476		1.08232
65.2847	116.833	3.14907	0.0636079		0.69667		0.853249		0.512446
104.422	165.457	4.60359	-0.00122145		0.176599		2.59417		0.69633
68.0358	164.253	4.1832	0.00749029		3.11555		3.05178		0.101676
115	-51.5804	2.9656	-0.000933456		0.751197		0.419514		1.14967
55.3488	115.923	3.02256	0.00635546		2.55664		2.5799		2.54194
-129.34	-4.47866	3.04511	0.000781418		0.571157		0.187766		0.750684
69.576	163.727	4.18581	0.00841829		2.6892		2.91324		2.56005
85.9962	-85.4609	2.85268	-0.000590291		3.02323		0.386773		2.26731
44.4687	-72.9919	2.01108	-0.000835895		1.11486		1.29353		0.950641
57.5879	164.584	4.10277	0.0443547		2.87913		3.03272		2.81309
83.6897	-86.0201	2.82387	-0.000636102		2.19638		0.550932		2.15219
106.973	172.401	4.77394	0.00451264		2.6018		2.74533		2.49234
-22.5871	-113.484	2.72259	-0.000220955		0.789067		1.26884		0.113449
39.4529	59.0225	1.67045	0.00663086		2.94247		2.89068		3.08412
17.8522	61.227	1.50063	0.00404744		0.413803		0.0535624		0.827334
23.2601	28.7681	0.870472	-0.000689091		1.33869		2.11285		0.852841
38.678	64.3214	1.766	0.01387		2.82952		3.01046		2.74949
57.3496	56.3475	1.89174	0.00236113		2.30432		2.58817		1.95578
125.597	-329.236	8.29128	-0.000336168		1.39092		1.50277		1.35182
41.7927	74.8197	2.01649	0.0424248		0.618149		0.73862		3.13861
73.7415	44.4488	2.02592	0.00493398		2.62618		0.049243		2.27867
-0.160401	-7.70745	0.181391	-0.00152294		1.69843		1.47072		2.10382
82.1145	85.1945	2.78413	0.0604899		0.404028		0.0569983		0.83663
76.4033	85.727	2.70195	0.0296846		2.25587		2.57921		1.15583
137.895	126.409	4.40159	0.0337836		2.26053		2.43787		1.06691
98.405	82.5785	3.02266	0.0536114		0.449256		0.438507		0.451764
71.7817	68.5755	2.33585	0.00422888		2.94763		2.72515		0.298745
7.23586	5.05508	0.207688	-0.000412988		2.99667		3.13612		2.68734
68.6192	41.4654	1.88646	-0.000830608		2.06407		2.30694		1.69024
0.147074	48.2748	1.13588	0.00152205		0.35214		0.306316		0.384501
208.646	82.9449	5.28301	0.00715711		0.757533		0.771649		0.738799
176.54	179.288	5.92038	0.000149463		1.80435		0.960688		2.1666
-36.8601	111.313	2.75899	0.0084293		0.587868		0.935857		0.305695
7.28224	89.0714	2.10279	0.00484202		2.26376		2.26175		2.40349
12.1406	66.3554	1.58722	0.00272448		1.80878		0.687257		1.86608
86.7686	225.751	5.69064	0.000197427		2.50003		2.71193		2.03881
-1.5605e-05	357	8.4	0.00275446		2.68694		2.70607		2.65599
114.433	166.756	4.75866	-0.00103909		2.91465		0.132539		2.71539
-45.1787	111.136	2.82278	0.0408394		0.74512		0.967273		0.15308
-37.8559	107.68	2.68565	0.0221312		0.701087		1.17496		0.0912483
-7.22419	80.6752	1.90584	0.00691299		2.73668		2.65729		2.89805
87.9015	166.92	4.43883	0.00409351		1.43555		1.24784		1.7375
171.975	61.2951	4.29581	-0.000399917		0.466842		0.559267		0.464238
173.643	-181.292	5.90671	-0.000377892		1.84772		1.54837		2.51893
1.90784	126.632	2.97991	0.000267724		2.37107		1.5951		2.51291
-41.4008	112.291	2.816	0.0406477		0.501789		0.685246		0.323065
-31.6092	110.756	2.71008	0.0419416		0.292915		2.61132		0.31169
96.5625	233.16	5.93799	0.0101548		2.23636		2.12325		2.76908
87.1132	-102.836	3.17114	-0.00133125		0.189258		2.926		0.421414
1.76087	124.931	2.93985	0.0403835		3.11184		3.00314		0.212681
42.8553	162.828	3.96173	0.0499552		0.171013		0.146568		0.205024
77.089	164.231	4.2688	0.0137073		3.12876		3.10314		0.0209935
-1.25587	-0.0109946	0.0295511	-0.000724346		1.02054		1.3916		0.788422
16.5334	118.246	2.80932	0.0162701		2.80264		0.131117		2.76885
81.121	165.402	4.33467	0.00243453		0.500128		0.625593		0.375205
28.4672	58.8712	1.53865	0.00313062		0.542818		2.72146		0.839754
21.3357	70.362	1.73001	0.00315044		1.72539		1.47785		1.95635
3.45443	76.8392	1.80981	0.0137646		0.381615		0.528315		0.360151
31.7718	47.1857	1.33848	0.00440184		2.64075		2.56033		2.72978
8.8369	-15.2957	0.415644	-0.00114944		0.214216		0.327299		2.83392
36.2466	64.4048	1.73892	0.0104902		0.712563		1.44466		0.124293
-10.2504	-13.6175	0.401041	-9.91993e-05		3.07292		3.01585		0.277038
106.911	85.5619	3.22198	0.0462198		0.606398		2.21811		0.62106
88.5903	76.1674	2.74899	0.00811722		2.71726		2.63513		2.81064
-1.98419	-0.971375	0.0519812	-0.000711951		2.02319		1.93329		2.28749
5.35935	33.9341	0.808347	0.00205162		3.00371		2.82542		0.125915
153.29	78.4174	4.05137	0.102505		1.7698		2.04827		1.43192
110.797	83.3832	3.26277	0.129081		0.843916		0.897306		0.620771
104.894	85.8184	3.18888	0.0621967		0.424917		0.797422		0.274401
-25.0245	51.8475	1.3546	0.00212895		0.16289		0.200817		2.04969
-17.908	39.5837	1.02226	0.000717776		0.00769354		0.0578269		3.03096
-0.0268837	35.7262	0.840616	0.00636512		2.91387		3.12946		2.70633
128.032	76.6553	3.51118	0.0820632		1.44915		2.00534		1.17701
117.736	112.667	3.83433	0.0281232		1.95929		2.48812		1.36337
77.937	86.0527	2.73177	0.00535579		0.12005		0.000640457		1.31839
-346.982	138.581	8.79136	0.00248639		2.00382		1.59955		2.0245
-25.0651	76.7619	1.90001	-0.000176782		2.19411		1.96441		2.28678
-29.0425	56.215	1.4888	0.00727426		1.6827		1.13523		1.85435
5.8913	56.7298	1.342	0.0105565		2.59524		2.98786		2.0692
196.867	5.64631	4.63406	-0.000269317		2.08464		2.65484		1.91129
112.545	121.373	3.89465	-0.000131042		0.401713		2.50265		0.553509
-15.9266	140.859	3.33546	0.00937262		2.92943		0.0570154		2.34172
-88.6138	80.6835	2.81982	0.0135605		2.04413		2.35264		1.70458
-100.61	10.9097	2.38116	-0.000277849		2.31198		2.21516		2.77505
-44.9304	114.29	2.88953	0.0106625		1.01425		0.584562		1.58995
-40.8893	114.672	2.86457	0.0395096		0.325093		0.542213		0.178946
96.5819	233.168	5.93834	0.0289577		0.45249		0.0972887		0.569644
-66.7655	160.652	4.09348	0.079715		2.85561		2.57691		0.482275
-46.0799	117.496	2.96962	0.0874359		3.06902		3.03378		3.08968
128.58	178.434	5.17494	0.00894448		0.661561		0.592423		0.733483
-74.33	158.761	4.1247	0.0532422		2.36382		2.37006		0.997742
-66.8239	161.975	4.12278	0.0966527		2.5101		2.44777		0.392169
62.6395	164.145	4.13389	0.0288626		0.184071		0.0349926		0.313783
-79.6055	163.564	4.28017	0.0326011		2.36577		2.34205		2.46232
-55.3233	155.953	3.89354	0.116952		2.61302		2.51397		0.423037
1.33649	15.7101	0.370985	0.0289873		2.51621		2.75861		2.17182
5.95973	9.21753	0.258268	0.00288619		2.02231		0.710843		2.11608
5.81071	18.2536	0.450734	0.0146105		0.0122887		0.249257		2.93767
5.05695	25.7285	0.61696	0.0299272		0.198614		2.8673		0.495538
10.5561	46.6589	1.1256	0.0667887		0.334638		0.189915		0.476639
-1.79719	-6.66694	0.162469	0.00218546		0.116881		0.0336858		0.200555
3.6532	52.2168	1.23163	0.10154		0.706513		0.677266		0.750518
0.650785	43.203	1.01666	0.0745159		0.48216		0.341748		0.549004
8.7654	50.9389	1.21618	0.047369		0.791342		0.869366		0.726537
2.7909	58.6884	1.38247	0.00665424		2.73957		2.44328		0.0372305
-3.8078	33.8032	0.800399	0.0310266		0.255585		0.134002		0.400194
1.67508	36.1024	0.850383	0.0229291		0.226372		0.293244		0.0987384
0.330705	8.39417	0.197663	0.000688912		0.300106		0.310352		0.296984
-57.5028	13.4047	1.38928	0.00334346		1.56405		2.0171		1.18263
173.064	65.4299	4.35341	0.0351229		1.31249		1.16002		1.54288
128.395	57.154	3.30685	0.0823846		1.21955		1.32638		1.20845
75.0599	78.5703	2.55674	0.0163872		1.8459		0.787721		2.1853
-5.32806	-1.72874	0.1318	-0.000628997		2.92975		3.0767		2.77861
-23.141	59.5633	1.50355	0.00909919		0.257631		3.11077		0.450061
-38.9129	53.2789	1.55238	0.050992		1.95618		1.62446		2.08614
143.954	63.6508	3.70349	0.173759		1.27399		1.15373		1.55588
135.6	73.0831	3.62449	0.175646		1.20874		1.18742		1.23695
127.939	72.0054	3.45436	0.101159		1.09262		1.09017		1.09584
103.088	84.0746	3.13001	0.00590208		2.06711		2.22589		1.92118
-50.1241	56.7255	1.78113	0.0026928		1.19286		1.09979		1.31716
-34.8559	63.5777	1.70601	0.0265958		1.04307		1.33312		0.674416
-38.339	49.7872	1.47855	0.0474476		1.83651		1.15449		2.1345
-12.0711	31.8464	0.801349	0.0468273		0.641968		0.492001		1.84403
127.413	65.8474	3.37465	0.131179		1.07953		1.08943		1.06828
329.825	136.618	8.4	-0.000615539		1.1784		1.20815		1.13855
-6.28381	-6.66601	0.21555	-0.000569589		2.39155		2.55382		2.25774
-80.5178	89.6733	2.8357	0.00192542		1.97765		1.92932		2.41216
-176.566	-112.242	4.92287	-0.000898348		0.522841		0.423972		0.631791
-90.4333	81.0944	2.85807	0.0920222		1.94982		2.042		1.87765
237.326	87.0749	5.94814	-0.000944383		0.689201		0.660263		2.17586
-136.227	131.473	4.45464	0.0140353		2.41512		1.951		2.75679
-142.214	130.443	4.54065	0.00157435		2.7063		2.6377		2.85902
-128.682	123.867	4.20263	0.0935515		2.1655		2.55722		1.25981
-101.345	78.1382	3.01106	0.141633		1.82172		1.74032		1.89657
-113.81	44.9824	2.87946	0.0373847		0.667439		0.119462		0.696439
-125.15	130.744	4.25854	0.0294867		0.518548		0.81367		0.165072
-124.701	142.012	4.44685	0.0100453		2.75903		2.11216		2.84519
-96.1749	86.7963	3.04824	0.0970238		2.65014		2.40056		0.343417
-97.4624	83.0686	3.01317	0.0973509		2.76122		2.87188		2.60185
-72.4687	160.631	4.14639	0.0758721		2.5075		2.25412		2.72366
-74.5436	164.604	4.25168	0.0885398		2.56065		2.45241		0.579759
-68.4703	155.525	3.99834	0.116446		2.48628		2.32849		2.7296
-69.6645	163.417	4.17992	0.0604915		2.68036		2.36914		3.09157
-80.7944	168.592	4.39888	0.0148463		2.7041		2.85803		2.49493
10.9147	5.90899	0.292038	0.00873159		0.930297		1.50457		0.795632
0.293455	8.70492	0.204938	0.0129928		0.411506		0.320635		0.535187
12.0214	12.7047	0.411544	0.0194378		2.12493		1.93385		2.38939
10.8286	15.8884	0.452413	0.0410877		2.17405		2.09032		2.25178
7.22755	23.4052	0.576369	0.0377025		2.35259		2.32402		0.432569
13.824	35.6434	0.899537	0.0214248		2.50793		2.53669		2.43226
6.94439	36.2465	0.868371	0.069284		0.0485856		2.49183		0.66239
12.362	37.6507	0.932427	0.0636641		3.05571		2.98819		3.1307
-54.1834	-41.8448	1.61083	-0.00115512		2.2396		1.76532		2.96432
2.59549	45.2092	1.0655	0.085427		0.529771		0.249583		0.76879
3.44536	37.565	0.887591	0.088666		0.027906		2.93845		0.407365
39.0951	41.0808	1.33436	0.0145764		2.14201		2.39263		1.90821
17.3572	13.1721	0.512691	-0.000523872		1.34243		1.9699		1.28919
-5.21007	13.0892	0.331483	0.00147401		0.766248		2.53532		0.81042
0.168966	51.5607	1.2132	0.0917625		0.914871		0.396824		1.20362
-9.73471	42.1106	1.01697	0.0306046		0.457075		0.177616		0.674023
3.26637	34.3482	0.81184	0.0162002		2.92556		2.9976		2.6806
0.323475	14.6841	0.345593	0.0078659		2.86153		2.84975		2.89512
-21.0594	13.4644	0.588135	0.0248428		2.60024		2.62425		2.52346
-13.6422	-13.2077	0.446783	0.000830106		0.637774		0.754981		0.546426
0.93351	-6.75086	0.160355	-0.000650875		0.194959		3.06687		0.603003
-25.2348	26.8261	0.866583	0.0851324		1.5884		1.23153		1.64978
-18.4377	34.5552	0.921564	0.0304605		0.738721		0.0334895		1.44913
162.83	66.3116	4.13682	0.0799057		1.14419		1.05966		1.2183
131.376	50.7703	3.31399	0.097098		1.08628		1.05119		1.13281
89.9606	84.1871	2.89903	0.0383649		0.542778		1.75109		0.510447
76.8207	84.0118	2.67857	0.00788889		0.980578		1.05149		0.941982
-84.1303	64.5606	2.49523	0.0911482		1.92206		1.70925		2.03864
-40.701	43.8978	1.40854	0.120307		1.51845		1.20541		1.74368
-29.0447	37.9321	1.12412	0.110236		1.38155		0.92734		1.52334
-8.8648	37.9382	0.91671	0.104423		0.626919		0.195145		0.889221
162.244	46.1905	3.96921	0.11159		1		0.975256		1.01033
153.439	57.1481	3.85261	0.165173		1.26283		1.24425		1.28637
137.163	61.324	3.53524	0.140106		1.15561		1.1211		1.23909
145.561	73.4362	3.83616	0.0438799		1.17962		0.978026		1.56097
309.731	141.534	8.01262	-0.00204134		2.1225		2.50937		1.95688
-88.5908	87.7839	2.93452	0.0163463		1.6588		1.82726		1.40799
-101.156	60.0547	2.768	0.120382		1.46126		1.29652		1.77638
-61.0897	61.0897	2.0328	0.0810472		1.62936		1.55015		1.77933
-12.9969	41.2371	1.01734	0.0776146		3.09805		0.356075		2.6858
-9.65265	34.7519	0.848647	0.116473		0.803512		0.634968		0.9414
156.575	64.9518	3.98852	0.085859		1.18722		1.29078		1.07889
357	7.01709e-07	8.4	-7.07779e-05		2.01254		1.80468		2.24568
-7.80061	-1.39427	0.186453	-0.000308695		2.32642		2.33926		2.28732
-164.079	72.1867	4.21779	0.0403408		2.42618		2.54474		2.34413
-163.137	73.2529	4.20773	0.0332621		2.34035		2.48533		1.97453
-117.893	70.7253	3.23482	0.167463		1.62181		1.24657		1.9713
-105.333	58.0248	2.8296	0.118938		2.30911		2.10454		2.66288
-113.691	50.2086	2.92434	0.0733009		2.41897		2.90369		2.34632
-164.696	-77.7906	4.28571	-0.000244136		2.5852		2.47769		2.73649
-298.003	124.191	7.59635	0.0261885		0.393244		0.590688		2.92063
-233.167	96.5813	5.93831	0.0836705		0.094262		3.09218		0.625249
-162.414	71.6627	4.17698	0.111826		3.05127		0.139522		2.16512
-121.563	70.9492	3.31184	0.168115		0.839422		0.804875		2.31192
-107.924	54.3507	2.84322	0.149008		1.76547		1.90868		0.90631
-115.921	39.7943	2.8838	0.0862346		1.0481		1.03781		1.06098
-125.989	124.17	4.1622	0.110849		3.10515		3.04926		3.13886
-126.153	123.432	4.1528	0.0906103		2.94134		2.90287		2.95569
-122.33	127.505	4.1576	0.108152		0.231837		0.359194		0.164678
-72.2235	162.897	4.19271	0.11637		2.53882		2.19974		2.86425
-69.8383	166.199	4.24179	0.0646378		2.84875		1.99348		3.09434
-14.1208	178.278	4.20791	0.0128672		2.88159		2.71269		0.0695087
-0.00933217	1.71721	0.0404056	0.000930671		2.52437		2.7332		2.21294
11.1251	9.80555	0.348931	0.00295007		0.602475		2.66743		0.890242
15.0691	9.94395	0.424809	0.018193		1.8314		2.06206		0.860833
29.4719	27.8795	0.954569	0.077048		2.09349		1.8603		2.32006
24.3165	32.5823	0.956609	0.0475943		2.02969		1.97861		2.18396
19.2615	19.1305	0.638761	0.0407976		1.69343		0.674067		1.79638
1.78104	10.6366	0.253758	-0.000243866		0.445515		0.514741		0.414099
-0.779556	3.43146	0.0827976	-0.00104595		0.647917		0.741144		2.43187
9.26986	6.73096	0.269549	0.0349317		1.0144		0.997964		1.02939
13.0833	13.2267	0.437748	0.0586417		1.93571		1.79326		2.07272
12.2439	15.6502	0.467543	0.0726165		1.98283		1.8059		2.18835
-3.6272	-10.2616	0.256089	-0.000288331		1.14353		3.05711		1.39731
21.3559	28.6025	0.839896	0.0176237		0.58578		0.876428		0.345843
26.6812	35.6385	1.04752	0.0227248		2.49164		2.3668		0.383157
0.39547	5.70476	0.134552	0.00306786		1.52217		1.40958		1.66802
-1.29934	7.57577	0.180856	0.0107974		1.59151		0.933873		2.09095
5.67421	5.18162	0.180803	0.00363771		0.616505		0.664528		0.591602
4.11543	11.3805	0.284747	0.008058		2.89415		2.6948		3.11964
9.83814	11.0717	0.348498	0.000377585		2.69816		2.45185		0.680447
17.2738	37.041	0.961665	0.0336247		0.108467		0.0270279		0.173626
19.946	30.4147	0.855803	0.0141891		0.436319		0.00708337		0.597213
31.4642	27.5129	0.98345	0.00125844		0.679423		0.905089		0.511454
-7.07302	12.5028	0.337995	0.0011803		2.8046		2.54688		3.05302
-5.2613	11.6654	0.301105	0.00618473		2.17675		1.68825		2.44137
19.4133	40.878	1.06479	-0.000314937		2.60588		2.58651		2.74343
16.0514	34.0027	0.884728	-0.000127875		3.13595		2.90464		0.628716
13.1985	-20.7316	0.578269	-0.00125196		2.57666		2.67883		1.9063
-8.62342	-7.09296	0.262723	-0.000478569		2.38744		1.59034		3.07181
-0.98184	5.08868	0.121942	0.019773		1.87466		1.85729		1.8883
-8.31532	12.6904	0.356989	0.00971752		2.41589		2.19538		0.149118
174.433	71.3564	4.43444	-0.00121915		2.61791		3.05825		2.46083
-63.2575	-24.3366	1.59476	-0.000139996		0.472312		0.280109		0.797004
-22.0773	18.7405	0.681384	0.091157		1.89046		3.01425		1.63643
-23.5126	27.264	0.847114	0.0762766		1.7275		0.427788		1.8599
59.3998	50.0281	1.8273	0.018961		1.55687		0.751875		1.61909
57.6297	52.6652	1.83692	0.0204217		1.04365		2.99745		1.20561
2.95424	77.1321	1.8162	0.00661283		2.48244		2.37104		2.7002
-24.0982	41.9685	1.13871	0.0836952		2.48416		2.99485		2.04082
-29.0558	29.7335	0.97819	0.0551577		1.60785		2.43483		1.42419
161.492	24.2705	3.84248	0.0988278		1.15081		1.1928		1.06526
234.717	134.029	6.35974	0.0290793		1.09613		1.12167		1.04993
116.884	44.1209	2.93962	0.0638698		1.05223		1.05045		1.05768
81.4755	48.5623	2.23177	0.0466509		0.928813		0.901445		2.24112
57.1175	58.8971	1.93046	0.0177672		0.838398		0.902605		0.786286
-156.004	62.7616	3.95659	0.0986554		1.97061		0.78276		2.07362
-132.881	46.6843	3.31395	0.140975		1.42818		1.34412		1.56573
-33.0023	36.3975	1.15604	0.127682		1.70994		1.76356		1.69033
-27.6511	41.9187	1.18158	0.075641		0.0522884		0.0626267		2.76854
-27.8275	31.6367	0.991382	0.106919		1.75328		2.26617		1.44378
172.488	16.1844	4.07636	0.121128		1.24144		1.33814		0.92459
159.635	25.8852	3.80518	0.112683		1.12835		1.25827		0.925779
329.825	136.618	8.4	0.0113293		1.35904		1.20716		1.52971
219.176	87.2421	5.55061	0.0149717		1.03355		0.983962		1.18678
119.247	22.0459	2.85335	0.00156542		2.95432		2.99874		2.91551
215.098	17.4131	5.07769	0.00162761		1.76215		2.12627		1.22181
-163.765	80.7807	4.29658	0.0207269		2.17563		2.30579		2.03706
-157.309	59.0529	3.9536	0.0432379		1.8388		1.28926		1.92834
-136.244	53.0092	3.43984	0.115353		1.51868		1.47688		1.55114
-86.5017	52.8328	2.38494	0.0856355		1.89902		2.14705		1.71128
-21.5032	39.3568	1.05525	0.0177958		2.0484		2.1184		1.97394
329.825	136.618	8.4	0.000830938		1.01068		1.12986		0.959682
-122.938	-151.759	4.59544	-0.000811573		2.92041		0.922462		2.71186
-165.043	72.7552	4.24394	0.0414964		2.31297		2.33358		2.30076
-233.161	96.5792	5.93816	0.0331289		0.185443		0.472901		2.42395
-145.296	57.0089	3.67247	0.167052		1.73784		1.28275		1.91507
-139.149	47.7222	3.46129	0.145644		1.99053		1.74981		2.17919
-110.293	45.2554	2.80509	0.115686		1.91154		2.17312		1.24926
-164.518	70.1426	4.20816	0.0491591		2.55407		2.65783		2.43877
-157.072	54.2635	3.91015	0.109992		1.82038		1.33729		2.50856
-131.181	46.1114	3.27175	0.167902		1.50822		1.48314		2.87808
-119.732	32.3919	2.91849	0.163251		1.20344		1.26035		1.06879
-115.076	45.9108	2.91521	0.0798243		0.13566		0.260195		0.0610908
-128.851	121.602	4.16874	0.130708		2.55608		2.60269		2.46235
-178.469	178.467	5.93864	0.084057		2.19493		2.4913		1.30241
-125.758	125.715	4.18396	0.0731977		2.87703		2.70867		3.02303
-178.442	178.442	5.93776	0.138162		2.03434		2.55256		1.97114
-130.713	124.526	4.24786	0.0453178		3.09641		0.0563542		3.02079
-69.8453	163.801	4.18989	0.096248		2.85032		2.76527		2.94123
-76.4268	164.814	4.27463	0.0884333		2.34299		2.40605		2.28667
-68.927	164.793	4.20299	0.0677732		0.0687337		0.153216		3.12399
10.1525	177.767	4.18957	0.0175178		2.7857		2.61334		2.88325
31.8283	1.15592	0.749395	0.0827915		1.49587		1.12107		1.91038
33.0866	22.9544	0.947516	0.0364887		1.7821		1.96847		1.66114
25.9032	30.3819	0.93942	0.0654878		1.39997		1.16742		1.56845
41.9593	29.4672	1.20642	0.0782559		2.04955		1.97627		2.10249
-4.50353	5.50142	0.167286	0.00350883		2.43111		0.84677		2.42607
-1.38525	4.23063	0.104745	0.000950931		0.668837		0.800377		2.68562
0.578736	4.06746	0.0966688	-0.00142388		0.439169		0.592452		0.22653
62.5234	164.111	4.13219	-0.000765901		2.57655		0.776618		2.40608
1.88209	4.56193	0.116116	0.0127702		0.453063		0.668785		0.0152565
7.03389	7.0659	0.23459	0.0275961		0.869188		0.905116		0.845773
10.0104	5.77997	0.271983	0.0385422		0.882072		0.904869		0.872312
12.5513	4.52483	0.31393	0.0433467		1.11406		1.09753		1.13157
13.0429	11.2399	0.405125	0.0751423		2.0944		2.09855		2.08987
16.7948	18.6756	0.590979	0.0818573		1.7054		1.861		1.61838
12.9884	9.70838	0.381547	0.00843777		2.24382		2.35587		2.07285
30.483	19.666	0.853557	0.0247342		1.11199		1.10528		1.12131
13.3497	21.3524	0.592521	0.0264916		1.04459		1.03801		1.04621
-5.89313	-8.88275	0.25082	-0.000220567		0.410483		0.66279		0.0616518
-7.33795	6.95447	0.23788	0.00769187		2.13566		2.11466		2.152
-6.45597	8.46987	0.250584	0.0179115		1.87432		1.20002		2.36328
2.10109	8.10959	0.197114	0.00303305		0.543598		0.513859		0.806621
9.04972	7.11419	0.270853	0.0377344		0.838952		0.875217		0.566518
6.74917	6.73558	0.224357	0.038169		1.58992		1.24175		1.79823
-0.225619	-0.037975	0.00538335	0.000770512		1.97428		1.79927		2.17588
-0.104227	-1.79807	0.0423786	-0.000723533		1.08951		1.49433		0.73622
27.9562	24.0571	0.867814	0.00499932		1.0354		1.29081		0.151817
-2.31444	9.76881	0.236217	0.00466324		0.718602		1.07409		0.356365
-9.02654	8.21237	0.287138	0.056807		2.34863		2.40872		2.27789
1.01137	12.3827	0.292327	0.0144947		1.84341		1.53307		2.11089
-16.0029	-20.1576	0.60559	-4.40074e-05		0.622066		2.30861		0.673502
45.7653	21.9625	1.19441	0.0179837		2.45092		2.46842		2.09416
-15.5278	6.15897	0.39305	0.060432		2.54042		2.49067		2.68231
-17.268	19.9975	0.621678	0.034146		1.23593		0.874938		1.28903
88.6555	32.5872	2.22247	0.089056		0.625759		0.0317224		0.85305
61.6243	26.3749	1.57721	0.00974768		2.18776		1.91109		2.25885
46.5854	40.9725	1.45976	0.0601033		1.16174		0.759725		1.68112
47.2665	49.1906	1.60515	0.0842124		1.6876		1.71202		1.66397
-85.1348	-1.61998	2.00353	0.0926573		1.57287		1.78286		1.36678
-54.8741	19.3948	1.36943	0.110224		1.78706		2.01224		1.53019
-32.0714	23.19	0.931227	0.0731328		2.70956		2.50925		2.80685
131.857	12.2887	3.11596	0.0576324		1.39642		0.774221		2.0928
116.208	34.5803	2.85281	0.079096		0.653516		0.878058		2.92616
107.761	40.7247	2.71058	0.0734356		1.70384		0.933912		1.8631
79.7231	26.0336	1.97332	0.00513639		2.67724		2.54438		0.448822
62.6901	47.9726	1.8574	0.103082		1.8722		2.2443		1.54226
-178.133	3.8191	4.19232	0.0663252		1.69629		1.44561		2.15968
-81.4057	18.867	1.9662	0.119201		1.55934		1.77016		1.35332
-54.3938	26.0172	1.41872	0.105846		2.18097		2.22114		2.14757
185.187	4.06076	4.35839	0.0487315		1.79179		1.75611		1.96637
146.898	8.39605	3.46208	0.158753		1.41545		1.3922		1.44663
152.452	23.1302	3.62815	0.144369		1.27966		1.27924		1.28043
165.558	4.99114	3.89725	0.0358318		1.14581		1.24066		1.05935
188.508	8.61334	4.44012	0.00689393		0.94971		1.10881		0.331356
97.3712	30.3366	2.39971	0.00772513		2.79568		2.72309		2.85343
95.4218	-44.5119	2.47748	-0.000661473		0.272301		0.595282		2.57255
84.2308	35.1805	2.14782	0.0069232		0.978405		1.409		0.768541
113.202	53.7538	2.94863	0.0132052		0.834081		0.681787		1.09694
-164.541	71.4281	4.22061	0.00167188		2.27166		2.43877		2.0975
-162.346	62.442	4.09271	0.00354047		1.99676		2.38341		1.59321
-84.8209	27.731	2.09974	0.00997013		1.88734		2.1624		1.63043
-84.7719	31.2197	2.1256	0.0311408		1.76998		1.94238		1.5116
-58.5505	24.7313	1.49552	0.11105		2.03553		2.12507		1.92624
194.337	4.38827	4.5738	0.00499245		2.37477		2.15348		2.93704
155.792	12.4672	3.67742	0.127057		1.74536		1.72599		1.76574
162.345	19.8518	3.84833	0.127482		1.2428		1.37464		1.02793
176.035	20.3768	4.16965	0.0325765		1.12631		1.21691		0.949157
248.38	-3.1156	5.8447	0.00202808		0.677763		0.510988		0.748544
167.869	71.1408	4.28991	0.00397752		0.933003		1.10566		0.0387101
-0.0946846	-1.68088	0.0396127	-0.000471906		2.48531		2.44082		0.737654
5.18697	-2.22169	0.13277	-0.00123324		2.25155		2.0455		2.53722
-329.825	136.618	8.4	0.0062017		3.04703		0.422878		2.29235
-76.5853	32.4065	1.95669	0.0473629		1.38072		1.78416		1.26588
-56.3667	24.472	1.44588	0.0996551		2.0806		2.23356		1.89262
-96.5828	233.167	5.93832	0.00224799		1.86912		1.78411		1.98583
-0.535283	-3.28453	0.0783027	-0.00106545		2.25265		2.11082		2.57158
-177.826	10.6766	4.19168	0.0563916		1.97641		1.83392		2.21686
-114.408	40.9663	2.85932	0.122378		1.51693		1.53797		1.48356
-85.3332	30.7848	2.1345	0.139725		1.6121		2.0103		1.19603
-127.1	128.856	4.25865	0.0223662		2.05473		1.77315		2.21116
-164.154	78.7486	4.2839	0.0199543		2.45686		2.4214		2.50571
-177.786	2.99923	4.18379	0.0278925		2.51482		2.43855		2.57122
-129.244	32.9478	3.13829	0.168503		1.08717		1.13045		2.77189
-114.838	34.0647	2.81844	0.172062		1.12761		1.16285		1.06765
-130.958	124.202	4.24678	0.0630872		2.33383		2.26555		2.37376
-178.465	178.465	5.93854	0.10698		1.81079		2.20119		1.63171
-128.288	124.706	4.20969	0.0710458		2.50712		2.4265		2.5933
-125.144	130.898	4.26104	0.0655724		2.49291		2.36268		2.81608
-128.87	125.46	4.23187	0.0197694		2.78242		2.59533		3.03689
-123.157	130.789	4.22702	0.0374822		2.76407		2.74549		2.77314
-95.7327	232.138	5.90832	0.0150391		3.01124		2.89103		3.11836
-93.264	233.327	5.91239	0.00255332		2.97636		0.440449		2.62368
33.7858	-8.31196	0.818664	0.00581995		2.86329		2.99601		2.69858
38.3393	14.9876	0.96858	0.0311801		0.604793		0.880886		2.7964
44.603	29.136	1.25355	0.0708274		1.9813		1.85497		2.1219
33.3262	-7.27752	0.802624	0.111263		1.70538		1.10307		2.01985
45.4618	0.90212	1.0699	-0.000426788		1.57535		1.17346		1.92177
33.0573	20.5942	0.916412	0.040188		0.475073		0.42572		1.90614
40.0129	30.539	1.18436	0.0735571		2.25513		2.34709		2.19005
46.5472	29.8836	1.30151	0.067928		2.04416		2.07633		2.02561
-6.89544	4.03145	0.18794	0.00473503		2.31868		2.3803		2.25143
-7.18972	-5.3293	0.210577	0.003083		0.105774		3.05212		0.621918
-4.03697	3.9733	0.133278	0.000566183		0.438791		2.97261		0.734521
28.5598	3.48864	0.676991	-0.000466476		0.152689		2.69833		0.385435
19.6091	-55.7064	1.38957	0.000322567		1.70212		1.41973		2.00149
18.7337	15.1842	0.5674	0.0227708		1.51993		2.50268		1.24363
20.4681	14.8441	0.594923	0.0102517		1.68678		1.66772		1.70512
49.2143	18.9356	1.24074	0.0712822		2.03578		1.72337		2.37765
45.4729	35.985	1.36444	0.121392		1.79962		1.58539		2.06434
-10.652	6.67233	0.295747	0.0148556		2.14255		2.44904		1.62868
-8.22455	5.18738	0.228795	0.0171731		2.25598		2.31829		1.42001
-5.63581	-0.0112834	0.132608	0.00759149		2.25785		2.56608		1.98174
-0.656935	0.528369	0.0198365	0.00427905		2.01476		2.0091		2.02436
7.45172	8.34652	0.263269	0.0207989		0.821989		0.676959		0.915
8.87893	5.97262	0.251784	0.0111833		1.2626		0.792833		1.39294
10.9067	10.8108	0.361334	0.00764842		2.01119		1.9037		2.07622
13.3702	2.38721	0.319568	0.00641357		1.52282		1.51373		1.52871
77.4166	9.58683	1.83548	0.0889327		1.91249		1.97236		1.82676
58.4993	27.573	1.52169	0.137094		1.97429		1.75255		2.23098
55.3056	36.1862	1.55511	0.0827298		1.77595		1.80748		1.73229
-21.285	9.8639	0.551988	0.056033		2.79923		2.93283		2.69199
-19.5652	7.98701	0.49724	0.0168998		2.97366		0.119521		2.77253
12.4214	14.1903	0.443737	0.00342559		1.75536		1.45338		2.45152
89.573	4.80737	2.11063	0.0950051		2.23207		1.9468		2.83823
83.9036	26.0648	2.06727	0.141443		1.08042		0.973218		1.26034
74.0775	25.8752	1.84627	0.128366		2.26948		1.14142		2.38022
66.5279	27.09	1.69016	0.0995621		2.04291		1.87647		2.16751
59.9442	35.4094	1.63815	0.0189358		1.42059		1.59739		1.2528
-135.702	-65.4299	3.54477	0.056157		1.1127		1.07146		1.28898
-38.1889	7.48395	0.915655	0.0549781		1.85186		2.02057		1.69394
-34.5983	9.22838	0.842539	0.0655015		2.01417		2.22088		1.79445
126.649	-5.3402	2.98263	0.054423		3.0549		2.91523		0.452701
98.6011	7.51967	2.32676	0.122837		2.19476		2.23694		0.780311
100.144	6.32515	2.36102	0.0922531		2.15726		2.30826		1.59456
62.0525	30.076	1.62252	0.00457243		1.76594		2.0799		1.5701
-119.968	-140.045	4.33893	0.000275758		0.207779		0.551338		2.46721
-101.383	-13.0541	2.40517	0.0971626		1.49388		1.57263		1.39994
-64.0715	10.921	1.52931	0.0913096		1.82483		2.04041		1.3703
-37.3288	16.3027	0.958436	0.037379		2.38937		2.4323		2.31422
133.968	-1.86977	3.1525	0.110368		1.52799		1.45614		1.60206
124.234	6.35173e-05	2.92316	0.0575611		1.35199		1.12238		1.65606
117.627	12.1562	2.78245	0.0557258		1.62985		1.69265		1.58762
112.431	36.8847	2.78416	0.0108298		1.08351		0.645115		1.36454
85.6744	-111.794	3.31406	-0.00161895		2.44804		2.43061		0.80797
2.52504	-40.8321	0.962591	-0.00100918		1.48399		1.33833		1.75746
-164.508	-71.3616	4.21928	-0.000531578		2.04339		2.19333		1.94885
-160.468	-56.7128	4.00459	0.018744		0.79676		0.969521		0.736267
-85.4567	4.51503	2.01355	0.09601		1.89293		1.94582		1.79144
-80.7284	14.1152	1.92831	0.119002		1.63245		1.84138		1.36085
-37.4225	19.6266	0.994281	0.0729633		2.17964		1.90947		2.21806
151.804	16.2804	3.59234	0.134348		1.55153		1.52886		1.57649
173.841	2.91517	4.09095	0.0447379		1.37243		1.46349		1.2734
140.297	5.05643	3.30326	0.00202436		0.92696		1.05214		0.766
-2.77184	-0.628905	0.0668775	-0.00146407		0.0866728		3.08818		1.05602
71.4964	37.4407	1.89898	0.00272363		0.814839		0.85812		3.13829
184.263	-0.979042	4.33567	0.000537828		1.96354		2.11488		1.72808
166.514	71.3209	4.26223	0.000756766		2.58485		2.65558		2.40373
-133.593	0.107199	3.14336	0.0411056		1.86418		1.90883		1.80252
-88.433	17.3965	2.12066	0.109293		1.56253		1.55973		1.56653
-51.6508	17.0338	1.2797	0.101772		2.17116		2.26421		2.12312
182.075	-4.06	4.28518	0.0134428		1.74772		1.98894		1.6675
159.797	12.1652	3.7708	0.0535231		1.5647		1.83262		1.38169
179.49	18.3054	4.24521	0.0104431		1.05075		1.1724		0.906184
-176.848	2.20645	4.16145	0.109559		1.58151		1.13072		2.13391
-99.2462	18.0905	2.37368	0.0796752		1.8062		1.54016		2.074
-73.1465	39.2112	1.95279	0.0549203		0.052044		0.0639433		0.0359095
139.347	121.008	4.34246	0.0397885		2.22991		2.01572		2.46507
-177.592	21.2994	4.20857	0.14888		1.3755		0.942673		1.9739
-126.104	15.5788	2.98972	0.153805		1.97073		1.93107		2.00735
-177.786	-1.55425e-05	4.1832	0.0519891		2.6206		3.04468		2.48576
-122.486	17.6894	2.91193	0.168811		2.00746		1.76402		2.23389
-116.34	14.043	2.75729	0.117634		1.75408		1.89745		1.40019
-76.3309	164.615	4.26943	0.000965817		2.60208		2.62778		2.58965
-130.294	125.952	4.26397	0.0100042		2.65426		2.59902		2.68751
-234.991	-96.5423	5.97764	0.00154323		2.87938		2.31474		0.527892
35.9685	-5.6236	0.8566	0.061974		1.59447		0.947858		1.95542
41.5258	4.27634	0.982245	0.0742483		1.55568		1.35231		1.65894
35.7345	14.3857	0.906387	0.02897		2.5223		3.08574		2.34302
44.371	-4.25221	1.04881	0.0556204		1.9975		1.11099		2.16114
48.289	4.78376	1.14177	0.0823801		1.78857		1.25281		2.02364
38.879	23.8914	1.07372	0.0340056		1.83841		1.89844		1.75847
69.9236	-4.89817	1.64929	0.000455906		1.50742		1.46227		1.53829
-3.63157	3.3654	0.116498	0.000753086		2.11276		2.03717		2.17702
-7.44263	-0.0351743	0.175123	0.038548		2.7834		2.90703		1.70605
-3.26675	1.78893	0.0876354	0.0141917		2.3506		0.965302		2.42123
-1.07049	0.472916	0.0275365	0.00169694		2.62039		0.89683		2.60461
0.100782	1.24274	0.029337	0.00280534		2.567		2.26919		2.62871
0.493232	0.937605	0.0249276	0.000481113		1.91274		1.33795		2.2008
65.8769	3.56608	1.55231	0.0260594		1.6767		1.22543		2.23403
56.0632	-0.755297	1.31925	0.0721808		1.44336		1.31565		1.76341
50.0655	23.1494	1.29784	0.0450031		2.0731		2.05874		2.08533
54.1407	25.7962	1.41111	0.0705638		1.7397		1.67078		1.85494
-23.5667	12.5915	0.628696	0.0134481		2.47603		2.61501		2.33833
-15.1303	3.19406	0.363853	0.0268541		2.40591		2.51484		2.32879
-6.115	0.822042	0.145177	0.0435075		1.7672		2.03878		1.74805
-3.61882	1.46995	0.0919052	0.0277689		1.6758		1.05652		2.05326
-0.170984	1.76675	0.0417649	0.0160764		2.51882		2.35393		2.64379
0.26159	1.16959	0.0281997	0.00839914		2.20974		1.78761		2.51687
0.344448	0.410257	0.0126043	0.00348868		2.32555		1.95908		2.48139
75.2873	-0.879069	1.77159	0.079131		1.40223		1.45073		1.3754
55.2156	5.61359	1.30589	0.0761051		1.53499		1.25796		2.1058
-22.6702	1.07419	0.534015	0.0410757		0.634814		0.592976		1.80245
-29.6923	11.0754	0.745664	0.0339378		2.67069		2.60502		2.69006
-22.944	3.21011	0.545116	0.0306337		2.31577		1.09276		2.37194
-4.49791	1.74149	0.113489	0.0145506		1.48266		1.04399		2.0204
-1.06267	0.949429	0.0335299	0.00899449		2.11093		1.50975		2.31248
85.0588	-1.32788	2.00163	0.109695		1.10722		0.903657		1.33887
76.2218	8.00709	1.80332	0.0825004		1.76037		1.81192		1.72126
-40.429	2.59729	0.953231	0.0316835		1.48787		1.70792		1.22263
-39.8936	1.97321	0.939821	0.0732512		1.60667		1.83925		1.31198
115.094	-5.90194	2.71165	0.0237982		1.51257		1.30164		2.13897
-49.0663	5.79056	1.16251	0.0444872		1.66614		1.54971		1.83681
-37.2407	13.8123	0.93458	0.0743303		2.16938		2.02357		2.38649
-56.626	15.5047	1.38142	0.0924125		2.07226		1.63755		2.27842
-81.7974	10.0342	1.93907	0.120771		1.60962		1.6356		1.53377
-122.941	9.07996	2.9006	0.15321		1.7975		1.88526		1.69017
-88.1202	10.9662	2.08941	0.13618		1.8755		1.65579		2.23333
-124.424	14.961	2.94872	0.189952		1.49007		1.36012		1.6774
-117.082	15.4211	2.77867	0.174575		1.54497		1.63434		1.40568
-128.591	14.7437	3.04548	0.144784		2.28666		2.49136		2.15748
-123.856	15.0445	2.93569	0.145307		1.95483		1.93244		2.00801
52.8005	-9.47312	1.2622	0.0684209		1.84597		1.88377		1.80783
-169.071	-33.774	4.05674	0.101786		1.47405		1.32237		1.58695
-57.3659	6.64205	1.3588	0.080697		1.81821		1.98468		1.40209
-81.2412	7.51384	1.91972	0.0351167		1.41348		1.56549		1.26878
-91.336	-0.517373	2.14912	0.0883874		1.60215		1.6233		1.55831
-128.079	-4.48843	3.01546	0.139552		1.87125		2.24428		1.45344
-128.112	4.41924	3.01619	0.165177		1.66026		2.35565		1.48845
-124.577	-2.31589	2.93173	0.05704		2.99217		3.03061		2.86298
-127.864	4.99635	3.01086	0.133714		1.41213		1.55061		1.30851
14.7152	11.0095	0.432421	0.0412179		1.68038		1.73715		1.57405
5.00632	-7.44206	0.211041	0.00413363		3.1358		3.09917		0.0438812
5.50356	0.78535	0.130807	0.000489674		2.40719		0.039611		2.09213
-20.1793	-19.1873	0.655182	-0.000461885		1.6281		1.33434		1.96495
17.3324	6.00495	0.431604	0.00113537		1.80213		2.35471		1.04539
0.0149957	1.8025	0.0424132	-0.000181085		1.92725		1.64164		2.02954
-3.0528	-8.85862	0.220468	0.00777553		2.1823		0.82691		2.25883
5.2301	-12.4402	0.317527	0.0287045		3.01421		0.0268489		2.5277
4.43354	-6.92918	0.193557	0.0186849		2.42412		2.50934		2.31939
21.2727	-5.43633	0.51662	0.0105524		1.06452		0.921662		1.39436
20.4593	-15.9818	0.61086	-0.00153338		2.39203		2.31366		3.04483
0.203926	-16.0454	0.377568	0.00195516		2.00359		1.95973		2.28652
-1.77369	-24.9519	0.588586	0.00602029		3.02826		0.636531		2.84452
12.6545	5.39737	0.323704	0.00323008		3.1149		2.64043		0.554002
21.9824	-3.69159	0.524475	0.0158582		1.44557		1.1861		1.57439
24.1925	-7.569	0.596445	0.0679546		1.34832		1.3358		1.36211
23.5588	-1.64472	0.555673	0.0148202		2.06074		1.95837		2.1371
-1.39267	-7.1185	0.17067	0.0278091		2.97352		0.0541582		2.83828
0.0201261	-12.7015	0.29886	0.0362362		2.64117		2.75701		2.58582
18.006	-2.79605	0.428749	0.0144764		1.04441		0.879828		1.06226
15.1256	-5.24725	0.376703	0.00882264		0.816379		1.06553		3.03341
60.5241	-4.91156	1.42878	0.00157329		1.25294		1.01955		2.1545
29.2145	-7.22815	0.708127	0.0897535		1.5081		1.06319		1.86755
28.7924	-7.02515	0.697343	0.0868616		1.53732		1.18119		2.09005
36.8401	-23.5409	1.02869	0.00206526		1.10411		0.951656		2.02191
32.4671	-8.66392	0.790663	0.0903566		1.97487		0.590061		2.03589
90.1199	26.2917	2.20887	0.153051		1.27819		1.79978		1.21878
78.0595	29.6528	1.96475	0.0618777		0.940219		1.12339		0.878043
139.001	4.2548	3.27215	0.141958		1.29562		1.23662		1.37232
208.679	5.59679	4.91185	0.0120844		1.65744		1.25481		2.41813
146.355	-3.16945	3.44446	0.172068		1.72454		1.69832		1.74011
0.881989	-13.7843	0.324999	0.0529655		2.40036		2.64301		1.95803
12.2137	-21.601	0.583881	0.0262146		2.37631		2.6092		2.26224
13.3891	-11.9498	0.422263	0.00752635		2.34298		2.00956		2.46165
-2.209	-13.0493	0.311411	0.0299416		2.82528		2.65446		3.01892
14.4127	-15.2153	0.493126	0.0260489		2.20048		1.9996		2.47898
26.6742	-15.2884	0.723409	0.0226882		1.00742		1.03682		0.597606
28.8391	6.05407	0.693358	0.00718775		1.23525		0.394594		1.35756
36.7826	-12.9075	0.917214	0.0675373		2.23638		0.768779		2.26927
21.8726	-15.2133	0.626897	0.0576369		1.20806		1.35692		1.11681
33.8741	1.51925	0.79784	0.021983		1.21822		1.044		2.60979
40.1828	-13.2556	0.995595	0.0766424		2.1733		1.02456		2.26433
36.499	-2.63385	0.861032	0.0759707		1.93485		1.4509		2.02411
51.6666	-1.81956	1.21644	0.00299273		0.903661		1.14197		0.515451
57.7668	-8.47977	1.37379	0.0132945		2.70004		2.77894		2.61877
74.9929	-3.61943	1.76659	0.0684474		1.34217		1.19236		1.61272
58.8977	0.140544	1.38583	0.0502657		2.62738		0.757738		2.39106
93.966	-6.80175	2.21675	0.0944034		2.56643		2.51162		2.69074
75.8206	13.4621	1.81192	0.00836594		1.4769		1.6931		1.3848
73.0945	2.5067	1.72088	0.0149469		0.96732		1.26455		0.798445
-0.134088	177.825	4.18413	-0.00154993		0.0667196		1.09347		2.73751
[truncated: 7,094 more rows]

## Sheet: 4
				Left panel	Center panel	Right panel
[truncated: 61 more rows]

[truncated: 6 more sheets: 5A, 5B, 5C, 5D, 5E, 6B]
